# Supplementary material for: Nuclear proteome of virus-infected and healthy potato leaves
Source: BMC Plant Biol. 2020 Jul 29;20:355. doi: 10.1186/s12870-020-02561-7 (PMC7392702; doi:10.1186/s12870-020-02561-7)
Supplement: Supplementary file 1 — Additional file 1: Table S1. Proteins found in the nucleus of cells of healthy leaves from potato lines v2–108. [file 12870_2020_2561_MOESM1_ESM.xlsx]

## Sheet: v2-108 healthy proteome
Table S1. Proteins found in the nucleus of cells of healthy leaves from potato line v2-108.
			Healthy potato leaves																				PVA-infected potato leaves
Accession	Description (S. tuberosum Group Phureja)1	Description (Blast2GO search)2	Healthy Group3	SUM_PMS4	Score_H1	Coverage	# Proteins	# Unique Peptides	# Peptides	# PSMs	Score_H2	Coverage	# Proteins	# Unique Peptides	# Peptides	# PSMs	Score_H3	Coverage	# Proteins	# Unique Peptides	# Peptides	# PSMs	Score_P1	Coverage	# Proteins	# Unique Peptides	# Peptides	# PSMs	Score_P2	Coverage	# Proteins	# Unique Peptides	# Peptides	# PSMs	Score_P3	Coverage	# Proteins	# Unique Peptides	# Peptides	# PSMs	Group5	# AAs	MW [kDa]	calc. pI
PGSC0003DMP400005337	Histone H4	histone h4	H3	376	57.2856	59.22	2	1	8	18	626.449	61.17	2	2	14	219	418.295	61.17	2	2	15	139	189.9	60.19	2	2	11	57	659.435	61.17	2	2	14	229	435.538	61.17	2	2	14	146	H3P3	103	11.4184	11.4731
PGSC0003DMP400000792	Histone H4	histone H4	H3	355	39.7673	59.22	2	1	8	13	587.612	61.17	2	1	13	206	404.655	62.14	2	2	15	136	115.745	60.19	2	1	10	35	614.963	61.17	2	1	13	213	401.235	62.14	2	2	14	135	H3P3	103	11.4024	11.4731
PGSC0003DMP400013391	PSI-H	photosystem i reaction center subunit vi, chloroplastic	H3	321	22.7473	26.57	3	4	4	7	509.686	54.55	3	7	7	138	735.638	58.04	3	10	10	176	21.8371	34.27	3	4	4	7	590.403	58.04	3	8	8	147	633.068	58.04	3	9	9	158	H3P3	143	14.9779	9.80322
PGSC0003DMP400045850	Ribulose bisphosphate carboxylase small chain 2B, chloroplastic	ribulose bisphosphate carboxylase small chain S41, chloroplastic	H3	312	48.6208	87.83	4	1	7	14	580.677	93.04	4	4	14	169	448.527	93.04	4	3	13	129	59.5446	88.7	4	3	9	17	787.139	93.04	4	4	14	228	612.982	93.04	4	3	13	183	H3P3	115	13.6157	5.07178
PGSC0003DMP400047581	Histone H2B	probable histone H2B.3	H3	283	108.581	66.67	5	2	10	38	332.422	62.5	2	4	13	129	301.285	54.17	4	4	11	116	129.891	52.08	1	1	7	42	333.279	62.5	4	4	12	129	297.378	47.92	3	4	9	112	H3P3	144	15.7768	10.1108
PGSC0003DMP400027280	Histone H2A	histone H2A	H3	282	82.1748	33.78	1	6	7	20	448.51	52.7	3	5	6	131	486.704	51.35	3	6	7	131	101.339	55.41	1	8	9	27	555.376	51.35	3	5	6	154	490.558	51.35	4	6	7	129	H3P3	148	15.5799	10.8726
PGSC0003DMP400041818	Ribulose bisphosphate carboxylase small chain C, chloroplastic	ribulose bisphosphate carboxylase small chain, chloroplastic	H3	280	58.2779	47.51	1	1	6	16	517.71	59.12	1	2	12	151	393.2	59.12	1	2	11	113	54.8746	43.65	1	1	6	14	735.705	59.12	1	2	11	212	531.734	54.14	1	2	10	154	H3P3	181	20.3691	7.1958
PGSC0003DMP400042879	Histone H2A.1	fusion protein of histone 2A and enhanced yellow fluorescence protein	H3	240	66.2392	34.25	1	5	6	16	389.681	39.04	3	6	7	118	377.422	58.9	3	6	7	106	81.8329	60.96	1	7	8	23	408.637	58.9	3	6	7	118	386.264	58.9	4	6	7	107	H3P3	146	15.3238	10.5503
PGSC0003DMP400036655	Photosystem I subunit III	photosystem I reaction center subunit III, chloroplastic-like	H3	221	10.5245	13.6	2	3	3	3	256.857	47.81	2	8	8	82	439.86	51.32	2	11	11	136	19.5827	18.42	2	4	4	6	442.062	53.07	2	10	10	139	452.15	51.32	2	11	11	141	H3P3	228	24.9142	9.36377
PGSC0003DMP400034002	Ribulose bisphosphate carboxylase small chain 1, chloroplastic	ribulose bisphosphate carboxylase small chain, chloroplastic	H3	184	36.0105	39.78	1	1	5	10	325.805	59.12	1	5	13	99	253.5	59.12	1	5	12	75	63.6098	56.35	1	4	8	16	533.582	59.12	1	5	12	162	380.133	54.14	1	5	11	115	H3P3	181	20.5622	7.6792
PGSC0003DMP400020951	Photosystem I reaction centre PSI-D subunit	photosystem I reaction center subunit II, chloroplastic	H3	181	42.1117	30.43	1	7	7	14	180.16	54.11	1	11	11	56	359.849	50.72	1	10	10	111	48.573	55.56	1	11	11	16	312.044	56.52	1	11	11	94	254.457	56.52	1	11	11	78	H3P3	207	22.7919	9.61279
PGSC0003DMP400033265	Ribulose bisphosphate carboxylase/oxygenase activase, chloroplastic	Ribulose bisphosphate carboxylase/oxygenase activase 2, chloroplastic	H3	180	58.8898	36.61	5	12	12	17	160.878	60.64	5	24	25	52	314.452	73	6	29	29	111	120.708	42.56	5	17	17	36	169.55	60.18	6	23	23	57	174.558	47.83	6	21	21	58	H3P3	437	48.0893	7.98682
PGSC0003DMP400004990	Oxygen-evolving enhancer protein 1, chloroplastic	oxygen-evolving enhancer protein 1, chloroplastic	H3	159	36.9589	33.43	1	5	8	10	258.462	62.61	1	6	21	76	250.808	57.14	1	4	18	73	62.4808	41.64	1	6	11	17	428.345	66.87	1	6	21	125	272.1	60.18	1	6	21	78	H3P3	329	34.9399	5.96045
PGSC0003DMP400023780	Histone H2A	histone h2ax	H3	154	13.6769	24.65	4	1	3	5	208.451	52.82	4	1	5	72	262.29	64.08	4	1	6	77	48.7302	65.49	3	1	6	15	265.84	58.45	4	1	5	83	233.156	52.82	4	1	4	69	H3P3	142	14.725	10.4038
PGSC0003DMP400017746	Oxygen-evolving enhancer protein 1, chloroplastic	oxygen-evolving enhancer protein 1, chloroplastic	H3	150	45.2951	29.73	1	4	7	12	226.161	56.16	1	4	19	67	238.308	53.75	1	4	18	71	67.2569	44.74	1	8	13	19	395.86	63.36	1	5	20	118	249.716	56.76	1	5	20	72	H3P3	333	35.3149	5.96045
PGSC0003DMP400038088	Photosystem I reaction center subunit IV B isoform 2	photosystem I reaction center subunit IV B, chloroplastic	H3	148	40.0304	42.55	1	2	6	10	203.594	38.3	1	2	5	57	295.222	38.3	1	3	6	81	46.4936	36.88	1	2	4	10	373.674	38.3	1	3	6	107	186.367	38.3	1	3	6	50	H3P3	141	14.8646	9.89111
PGSC0003DMP400014556	Chlorophyll a/b binding protein	Chlorophyll a-b binding protein 3C, chloroplastic	H3	143	24.2286	39.62	13	1	4	6	151.952	66.54	8	1	9	51	234.285	65	7	1	10	86	58.4697	60.38	9	2	11	16	143.62	64.23	9	1	9	53	223.427	65.77	7	1	11	90	H3P3	260	27.6088	5.26221
PGSC0003DMP400023743	Chlorophyll a-b binding protein 3C, chloroplastic	chlorophyll a-b binding protein 50, chloroplastic	H3	131	26.6287	45.8	8	1	6	7	140.713	66.79	8	2	9	47	200.955	65.27	8	3	10	77	49.9682	60.69	9	3	10	15	113.005	64.5	8	2	9	43	205.209	65.27	8	2	10	85	H3P3	262	27.7879	5.65576
PGSC0003DMP400010291	Photosystem I reaction center subunit	photosystem I reaction center subunit N, chloroplastic	H3	94	25.2017	23.08	1	5	5	7	71.3932	37.28	1	9	9	22	210.663	42.6	1	12	12	65	34.1509	28.4	1	6	6	10	88.1512	42.01	1	10	10	27	191.892	42.6	1	12	12	59	H3P3	169	18.2141	8.71924
PGSC0003DMP400011206	Histone H3.2	histone H3.2	H3	81	74.5501	57.35	6	3	10	21	114.118	43.38	6	1	4	32	106.799	43.38	7	1	4	28	84.9565	59.56	5	3	9	23	121.999	48.53	6	1	5	34	127.872	53.68	6	1	6	36	H3P3	136	15.2585	11.2974
PGSC0003DMP400034568	Histone H1	histone H1-like	H3	81	26.0079	19.43	1	4	5	8	138.635	27.21	1	11	12	45	88.7209	25.8	3	11	12	28	36.1085	22.26	1	5	6	13	129.136	27.56	3	10	11	42	93.8476	25.09	1	9	10	29	H3P3	283	29.5222	10.6235
PGSC0003DMP400031997	Photosystem II 11 kDa protein	photosystem II repair protein PSB27-H1, chloroplastic	H3	80	68.8595	38.1	1	7	7	18	51.1546	33.33	1	4	4	12	195.267	41.07	1	7	7	50	47.967	38.1	1	7	7	12	112.95	38.69	1	6	6	28	128.162	38.69	1	6	6	33	H3P3	168	18.3908	9.81787
PGSC0003DMP400034978	Photosystem I reaction center subunit IV A isoform 2	Photosystem I reaction center subunit IV B, chloroplastic	H3	74	30.7941	59.6	1	2	6	9	88.747	53.54	1	2	5	29	114.778	53.54	1	2	5	36	26.3222	51.52	1	2	4	7	162.295	53.54	1	2	5	54	82.3256	53.54	1	2	5	26	H3P3	99	10.7577	9.78857
PGSC0003DMP400002077	Histone H3.2	histone H3.2	H3	69	39.0868	57.35	3	1	8	14	100.053	43.38	3	1	4	33	66.4832	43.38	4	1	4	22	36.3508	58.82	2	1	7	13	111.229	48.53	3	1	6	37	94.4441	53.68	3	1	6	32	H3P3	136	15.2445	11.2974
PGSC0003DMP400002176	Nucleolin	nucleolin 1	H3	69	34.7988	22.2	1	8	8	11	131.352	37.86	1	19	19	39	61.9031	25.88	1	10	10	19	45.2961	23.8	1	10	10	14	141.131	46.17	1	24	24	42	34.0485	21.41	1	9	9	11	H3P3	626	65.348	5.42725
PGSC0003DMP400028846	Stem 28 kDa glycoprotein	acid phosphatase 1-like	H3	67	31.8929	22.85	3	3	6	10	83.0586	49.81	2	11	13	27	101.708	52.06	3	11	13	30	29.3813	30.34	3	5	7	10	141.067	51.69	3	9	11	42	77.823	47.57	3	9	11	23	H3P3	267	29.7824	8.88037
PGSC0003DMP400006732	Histone H3.3	histone H3.3	H3	58	49.7143	57.35	4	3	8	17	89.0107	53.68	1	3	6	25	48.0295	53.68	3	3	6	16	46.5327	59.56	3	4	8	15	119.158	58.82	3	3	7	33	58.9052	54.41	1	3	7	21	H3P3	136	15.3966	11.1509
PGSC0003DMP400002092	Histone H1F	histone H1-like	H3	57	38.5651	35.75	2	8	8	13	94.71	37.82	2	8	8	30	40.6702	26.42	2	4	4	14	25.1313	25.39	2	5	5	8	73.734	32.64	2	6	6	24	32.9619	31.61	2	5	5	11	H3P3	193	20.2903	11.0483
PGSC0003DMP400023988	Bacterioferritin comigratory protein	peroxiredoxin Q, chloroplastic	H3	54	6.41186	17.84	1	2	2	2	43.7596	38.97	1	8	8	12	144.912	59.15	1	16	16	40	7.07444	9.86	1	2	2	2	48.6523	35.68	1	7	7	13	110.012	56.34	1	14	14	31	H3P3	213	23.5013	9.51025
PGSC0003DMP400046029	Type I (26 kD) CP29 polypeptide	chlorophyll a-b binding protein CP26, chloroplastic	H3	54	2.58058	4.56	1	1	1	1	75.2509	51.23	1	10	10	23	99.2015	56.14	1	12	12	30	2.81477	3.51	1	1	1	1	55.6002	52.28	1	10	10	16	107.863	52.28	1	9	9	32	H3P3	285	30.3918	6.3667
PGSC0003DMP400003838	PTAC16	protein plastid transcriptionally active 16, chloroplastic	H3	52	35.0254	21.62	2	7	7	10	40.7536	25.45	2	10	10	13	95.3785	34.55	2	14	14	29	47.2797	24.65	2	10	10	13	36.2397	24.65	2	10	10	11	71.6459	31.52	2	13	13	21	H3P3	495	52.5304	8.90967
PGSC0003DMP400049779	Thylakoid lumen 18.3 kDa protein	UPF0603 protein At1g54780, chloroplastic	H3	52	8.43916	21.45	1	3	3	3	76.9465	41.87	1	10	10	23	92.7447	41.87	1	12	12	26	19.2923	25.95	1	4	4	5	72.9447	41.87	1	10	10	21	97.9586	41.87	1	12	12	28	H3P3	289	31.4614	6.56592
PGSC0003DMP400035840	Elicitor-inducible protein EIG-J7	lipoxygenase homology domain-containing protein 1-like	H3	46	13.1535	21.55	2	2	2	3	52.5733	46.96	1	4	7	15	111.427	46.96	1	4	7	28	16.8854	21.55	2	4	4	5	98.648	46.96	1	4	7	27	94.1662	46.41	1	3	6	26	H3P3	181	20.0508	6.29053
PGSC0003DMP400020414	Glyceraldehyde-3-phosphate dehydrogenase A, chloroplastic	glyceraldehyde-3-phosphate dehydrogenase A, chloroplastic	H3	44	3.01327	3.76	3	1	1	1	45.5088	33.83	1	7	9	14	91.6514	45.86	2	10	14	29	2.64927	3.76	3	1	1	1	54.9641	38.35	2	7	11	17	137.053	36.59	2	10	13	40	H3P3	399	42.6814	8.26514
PGSC0003DMP400010835	MAR-binding protein	probable nucleolar protein 5-2	H3	43	2.55464	5.11	1	1	1	1	115.594	52.19	3	13	21	32	32.0957	22.99	4	8	8	10	36.8658	15.69	3	7	7	10	89.1239	41.24	4	15	16	25	15.5543	17.34	4	5	5	5	H3P3	548	60.5599	8.98291
PGSC0003DMP400036884	Chlorophyll a-b binding protein 8, chloroplastic	chlorophyll a-b binding protein 8, chloroplastic	H3	42	20.3451	28.21	1	4	4	6	72.1867	36.63	1	5	7	21	55.1057	32.6	1	4	5	15	18.7727	15.75	1	3	3	6	33.9932	32.6	1	4	5	10	55.8382	28.21	1	4	4	16	H3P3	273	29.3191	8.71924
PGSC0003DMP400014894	Chloroplast pigment-binding protein CP29	chlorophyll a-b binding protein CP29.1, chloroplastic	H3	41	15.5446	16.14	1	4	4	5	65.4484	51.93	1	13	13	21	45.7297	37.89	1	8	8	15	17.0955	23.86	1	6	6	6	12.2773	17.19	1	3	3	4	38.9602	32.98	1	7	7	13	H3P3	285	31.1111	6.13818
PGSC0003DMP400029632	ATP synthase delta chain, chloroplastic	ATP synthase delta chain, chloroplastic	H3	41	2.46928	6.8	1	1	1	1	49.0873	40.4	1	8	8	14	93.1087	40.8	1	9	9	26	3.08971	6.8	1	1	1	1	33.4171	25.6	1	5	5	9	108.451	45.2	1	11	11	33	H3P3	250	27.1485	8.67529
PGSC0003DMP400010181	DNA-binding protein	translation initiation factor IF-2-like	H3	40	25.3802	14.8	1	5	5	8	52.6346	30.74	1	8	8	15	63.4728	27.13	1	8	8	17	16.3908	11.39	1	3	3	4	33.5819	22.58	1	7	7	10	50.8759	26.94	1	7	7	13	H3P3	527	55.5488	10.0815
PGSC0003DMP400015574	Ribosomal protein S14	40S ribosomal protein S14-2	H3	37	18.4596	40	2	6	6	6	40.6299	67.33	2	7	7	12	61.7007	70.67	1	2	10	19	12.9535	31.33	2	4	4	4	72.822	69.33	1	3	11	22	75.0345	70.67	1	2	10	24	H3P3	150	16.3066	10.5649
PGSC0003DMP400042192	ATPase	V-type proton ATPase subunit G 1	H3	36	17.569	32.43	2	3	3	6	26.6798	51.35	2	6	6	8	75.3307	76.58	2	11	11	22	7.03755	9.91	1	1	1	2	30.9136	38.74	1	4	4	9	72.426	76.58	2	10	10	20	H3P3	111	12.5015	7.41553
PGSC0003DMP400030661	Photosystem II 22 kDa protein, chloroplastic	photosystem II 22 kDa protein, chloroplastic	H3	35	3.71024	5.8	1	1	1	1	61.8072	25.36	1	5	5	17	63.7857	28.26	1	6	6	17	3.44516	5.8	1	1	1	1	17.4008	15.94	1	4	4	5	69.2596	42.39	1	7	7	18	H3P3	276	29.2799	8.71924
PGSC0003DMP400017919	Fibrillarin homolog	mediator of RNA polymerase II transcription subunit 36a-like	H3	33	27.5654	35.99	2	6	6	7	63.7623	42.04	1	8	8	18	28.5577	34.08	1	6	7	8	81.0565	54.46	3	13	13	20	30.8887	32.17	2	6	6	9	22.2235	26.11	1	3	4	6	H3P3	314	32.9902	10.1401
PGSC0003DMP400047876	SAP domain containing protein	apoptotic chromatin condensation inducer in the nucleus-like isoform X2	H3	33	18.7106	6.98	4	4	4	6	52.9566	18.76	2	9	13	16	32.5393	13.27	4	10	10	11	29.949	8.01	2	3	5	9	31.4013	12.93	2	5	9	10	30.7069	12.7	4	10	10	10	H3P3	874	96.0934	4.729
PGSC0003DMP400009572	Aspartic proteinase nepenthesin-1	aspartyl protease AED3	H3	30	15.9963	14.03	1	5	5	6	26.174	25.11	1	9	9	9	46.8731	36.43	1	12	12	15	15.0391	11.54	1	4	4	5	26.7948	21.95	1	8	8	9	53.9501	40.27	1	14	14	18	H3P3	442	47.6121	8.82178
PGSC0003DMP400022300	Chlorophyll a-b binding protein CP24 10B, chloroplastic	chlorophyll a-b binding protein CP24 10A, chloroplastic	H3	30	3.85427	7.03	2	1	1	1	55.875	36.72	1	1	5	15	50.4818	39.84	1	2	6	14	7.37578	16.8	2	2	2	2	35.5278	26.17	1	2	4	10	40.5458	36.72	1	1	5	10	H3P3	256	27.3352	6.59521
PGSC0003DMP400006368	Ferredoxin--NADP reductase, leaf-type isozyme, chloroplastic	putative ferredoxin-NADP reductase	H3	29	3.42416	4.42	1	1	1	1	55.7267	41.16	2	10	10	16	41.0455	40.88	2	9	9	12	13.3347	19.89	2	5	5	5	43.6636	38.4	2	9	9	12	50.9185	36.46	2	9	9	14	H3P3	362	40.4315	8.20654
PGSC0003DMP400050125	40S ribosomal protein S7	40S ribosomal protein S7-like	H3	28	16.5988	19.9	3	2	2	4	31.7326	51.31	3	7	7	9	52.1657	58.12	5	11	11	15	22.2558	26.18	3	3	3	6	40.0084	54.45	5	8	8	12	70.8866	65.97	5	14	14	21	H3P3	191	22.0999	9.80322
PGSC0003DMP400001140	Electron transporter	protein MET1, chloroplastic	H3	27	7.54753	12.23	1	2	2	2	35.5851	43.17	1	7	7	10	54.0647	43.17	1	7	7	15	29.3637	39.93	1	6	6	8	37.1622	43.17	1	8	8	10	60.3122	43.17	1	7	7	16	H3P3	278	28.9292	9.5542
PGSC0003DMP400038603	Transporter	DNA ligase 1	H3	25	3.82302	3.51	1	1	1	1	63.079	16.4	2	10	10	20	13.5049	9.66	2	4	4	4	25.5233	8.64	2	4	4	7	41.379	14.35	2	8	8	12	7.75655	3.51	1	1	1	2	H3P3	683	77.1867	5.10986
PGSC0003DMP400041974	Ribosomal protein l7ae	NHP2-like protein 1	H3	25	27.5424	75	2	4	4	7	37.097	71.09	2	5	5	10	30.1741	75	2	4	4	8	33.0001	65.63	2	3	3	7	38.6344	65.63	2	4	4	10	21.7778	41.41	2	3	3	6	H3P3	128	13.9014	7.12256
PGSC0003DMP400028845	Stem 28 kDa glycoprotein	acid phosphatase 1-like	H3	23	19.8609	18.56	3	1	4	6	29.4082	35.61	2	4	6	9	26.5735	32.95	3	3	5	8	11.077	15.53	3	1	3	4	44.2724	42.42	3	6	8	13	26.6521	37.5	3	4	6	8	H3P3	264	29.4873	9.01221
PGSC0003DMP400037385	Single-stranded DNA binding protein	29 kDa ribonucleoprotein A, chloroplastic	H3	22	8.58271	9.69	1	1	1	2	14.9566	29.41	2	5	5	5	53.5109	43.25	2	10	10	15	17.6378	23.88	2	5	5	5	43.4391	39.79	2	9	9	13	42.3419	41.52	2	9	9	13	H3P3	289	31.3053	4.76709
PGSC0003DMP400043561	ATP synthase epsilon chain, chloroplastic	ATP synthase CF1 epsilon subunit (chloroplast)	H3	22	6.8746	27.07	2	1	1	1	27.0233	34.59	2	4	4	7	60.0233	74.44	1	2	7	14	14.746	27.07	2	1	1	3	35.0753	46.62	2	5	5	9	56.312	75.94	1	2	7	14	H3P3	133	14.5707	5.5415
PGSC0003DMP400063871	Elongation factor TuB, chloroplastic	elongation factor TuB, chloroplastic	H3	22	6.4887	6.29	2	2	2	2	28.8524	23.48	3	3	8	9	35.8265	22.64	1	4	8	11	12.8718	6.29	2	2	2	4	17.35	15.93	2	5	5	5	30.5194	24.32	2	9	9	10	H3P3	477	51.7106	6.55127
PGSC0003DMP400027506	ALY protein	THO complex subunit 4D	H3	21	2.5387	4.61	1	1	1	1	44.5535	48.94	2	9	10	15	13.9389	19.5	2	4	4	5	12.7762	19.86	2	3	3	4	11.541	14.18	2	2	3	4	17.2728	23.4	2	5	5	6	H3P3	282	30.1705	11.4731
PGSC0003DMP400032575	High mobility group protein 2 HMG2	HMG1/2-like protein	H3	21	14.39	20.14	2	2	2	4	24.9254	31.65	2	4	4	8	29.9549	20.14	2	3	3	9	13.1402	20.14	2	2	2	4	26.0534	20.14	2	3	3	8	9.16354	20.14	2	3	3	3	H3P3	139	15.5197	6.62451
PGSC0003DMP400000951	50S ribosomal protein L12, chloroplastic	50S ribosomal protein L12, chloroplastic	H3	20	2.49131	7.89	2	1	1	1	24.9334	44.74	1	2	6	7	48.0011	41.58	1	2	5	12	2.45801	5.79	2	1	1	1	50.5099	45.26	1	2	5	13	47.3368	45.79	1	2	6	13	H3P3	190	19.9888	6.354
PGSC0003DMP400001261	CAPIP2	embryo-specific protein ATS3B-like	H3	20	9.22899	24.62	1	3	3	3	29.421	34.87	1	4	4	9	30.2297	19.49	1	2	2	8	9.32823	24.62	1	2	2	2	58.7525	46.15	1	5	5	16	42.464	24.62	1	3	3	12	H3P3	195	21.6718	8.95361
PGSC0003DMP400047870	Conserved gene of unknown function	protein SAD1/UNC-84 domain protein 1-like	H3	20	2.38357	2.81	1	1	1	1	48.7041	43.2	1	14	14	16	7.96535	5.18	1	2	2	3	10.2479	3.67	1	2	2	3	8.92567	10.58	1	3	3	3	8.65556	8.86	1	3	3	3	H3P3	463	51.0012	8.26514
PGSC0003DMP400002952	Peptidyl-prolyl cis-trans isomerase	peptidyl-prolyl cis-trans isomerase	H3	19	5.44149	15.2	1	2	2	2	25.9247	22.81	1	4	4	7	35.987	29.82	1	5	5	10	2.49643	7.02	1	1	1	1	25.8691	29.82	1	5	5	7	39.7456	29.82	1	5	5	12	H3P3	171	17.9139	8.55811
PGSC0003DMP400006351	Small nuclear ribonucleoprotein	small nuclear ribonucleoprotein SmD3b-like	H3	19	10.9985	23.48	3	2	2	3	42.8662	46.97	5	5	5	14	7.52215	11.36	3	1	1	2	25.6099	33.33	3	5	5	8	17.8257	34.85	3	3	3	5	8.02436	11.36	3	1	1	2	H3P3	132	14.4797	10.5356
PGSC0003DMP400000901	50S ribosomal protein L9, chloroplastic	50S ribosomal protein L9, chloroplastic	H3	18	4.20065	9.38	1	1	1	1	11.777	25.52	1	4	4	4	44.6628	38.02	1	8	8	13	8.65971	20.31	1	3	3	3	30.5222	26.56	1	6	6	9	46.4297	38.54	1	10	10	14	H3P3	192	21.6249	9.72998
PGSC0003DMP400035260	CBS domain-containing protein	CBS domain-containing protein CBSX3, mitochondrial	H3	18	2.59309	6.73	1	1	1	1	22.0597	36.06	1	5	5	7	30.9239	40.87	1	7	7	10	12.6317	19.23	1	2	2	3	37.311	50	1	9	9	12	23.6311	35.1	1	6	6	8	H3P3	208	23.003	9.46631
PGSC0003DMP400033373	ALY protein	THO complex subunit 4A-like	H3	17	4.34045	8.41	2	1	1	1	40.2337	56.19	2	9	10	13	8.9476	20.8	2	3	3	3	35.2239	39.82	2	6	6	10	23.3765	42.48	2	7	8	8	12.0558	27.88	2	4	4	4	H3P3	226	24.6283	9.46631
PGSC0003DMP400041249	EMB2394 (EMBRYO DEFECTIVE 2394)	50S ribosomal protein L6, chloroplastic	H3	17	3.88747	9.69	1	1	1	1	6.11117	10.13	1	2	2	2	45.0996	47.14	1	10	10	14	9.01786	21.15	1	3	3	3	23.9768	29.52	1	5	5	8	48.4154	48.46	1	11	11	15	H3P3	227	25.1285	10.1694
PGSC0003DMP400046713	60S ribosomal protein L9	60S ribosomal protein L9-1-like	H3	17	3.29905	9.19	3	1	1	1	29.3366	38.92	1	1	6	9	22.2061	34.59	1	2	5	7	9.27476	24.86	3	3	3	3	31.4401	43.78	1	2	6	9	32.678	35.14	1	2	6	10	H3P3	185	20.9254	9.61279
PGSC0003DMP400003691	34 kDa outer mitochondrial membrane protein porin	mitochondrial outer membrane protein porin of 34 kDa	H3	16	3.55453	5.07	2	1	1	1	25.751	33.7	1	4	7	8	26.1748	22.83	1	2	5	7	4.08503	5.07	2	1	1	1	18.52	22.83	1	2	4	5	31.6964	27.17	1	3	6	9	H3P3	276	29.3841	7.88428
PGSC0003DMP400004639	Ribosomal protein L28	60S ribosomal protein L28-1-like	H3	16	6.82857	11.89	1	2	2	2	15.1707	28.67	1	3	4	5	26.8216	30.07	1	2	6	9	3.00987	11.19	1	1	1	1	24.6499	33.57	1	2	6	9	25.5094	34.97	1	2	7	9	H3P3	143	15.8506	10.5063
PGSC0003DMP400023807	Heterogeneous nuclear ribonucleoprotein 27C	heterogeneous nuclear ribonucleoprotein 1-like	H3	16	4.01638	6.33	1	1	1	1	28.1236	27.83	1	6	7	9	18.2596	12.44	1	3	4	6	14.6139	16.74	1	3	4	4	23.1711	19.68	1	4	6	8	25.1026	22.4	1	5	6	8	H3P3	442	45.0606	6.58057
PGSC0003DMP400034940	Small nuclear ribonucleoprotein sm d1	small nuclear ribonucleoprotein Sm D1-like	H3	16	7.45262	28.95	1	2	2	2	31.8708	57.02	1	5	5	8	19.8969	38.6	1	4	4	6	9.93555	28.95	1	2	2	3	25.9389	57.02	1	5	5	7	24.373	57.02	1	5	5	7	H3P3	114	12.618	11.2241
PGSC0003DMP400005901	Conserved gene of unknown function	protein MAINTENANCE OF PSII UNDER HIGH LIGHT 1	H3	14	7.20837	9.24	1	1	1	2	14.6652	18.07	1	3	3	4	32.1331	23.11	1	4	4	8	16.2146	9.24	1	1	1	3	25.4665	18.07	1	3	3	7	31.5403	23.11	1	4	4	8	H3P3	238	24.8472	4.66553
PGSC0003DMP400051171	60S ribosomal protein L13	60S ribosomal protein L13-1	H3	14	11.5655	18.45	3	3	3	4	14.105	23.3	1	1	3	4	22.5115	23.3	1	1	3	6	23.7486	34.95	2	1	6	8	21.2459	28.64	1	1	5	6	23.6926	29.61	1	1	5	7	H3P3	206	23.485	11.0776
PGSC0003DMP400006491	H1 histone	histone H1	H3	13	5.73475	14.98	1	2	2	2	19.4924	21.74	1	5	5	7	10.9137	13.04	1	3	3	4	6.18386	13.04	1	2	2	2	19.7782	15.94	1	4	4	7	14.0076	19.81	1	4	4	5	H3P3	207	22.4398	10.4478
PGSC0003DMP400019891	Arginine/serine-rich protein	serine/arginine-rich splicing factor SR45 isoform X2	H3	13	8.43154	8.58	2	1	1	2	22.5235	7.51	2	4	4	8	7.70478	4.02	2	3	3	3	7.16411	10.72	2	2	2	2	18.1105	13.94	2	5	5	6	5.87693	4.02	2	2	2	2	H3P3	373	41.4644	12.3813
PGSC0003DMP400021930	30S ribosomal protein S20	30S ribosomal protein S20, chloroplastic	H3	13	8.76333	14.13	1	3	3	3	13.8782	19.57	1	3	3	4	19.9141	20.65	1	5	5	6	11.2497	14.13	1	3	3	4	19.3006	20.65	1	4	5	6	25.4837	20.65	1	5	5	8	H3P3	184	20.2719	10.1108
PGSC0003DMP400042391	Extracellular Ca2+ sensing receptor	calcium sensing receptor, chloroplastic	H3	13	3.99958	4.62	1	1	1	1	15.8124	14.36	1	4	4	5	24.8707	16.92	1	5	5	7	10.4078	8.21	1	2	2	3	15.0145	14.1	1	4	4	5	31.1012	22.31	1	7	7	9	H3P3	390	41.2928	9.31982
PGSC0003DMP400033641	40S ribosomal protein S24	40S ribosomal protein S24-1	H3	12	6.67542	21.8	1	2	2	2	11.4675	19.55	1	3	3	4	18.4059	30.83	1	3	3	6	12.1145	30.83	1	3	3	4	25.2793	30.83	1	5	5	8	20.8661	30.83	1	3	3	7	H3P3	133	15.3956	10.6235
PGSC0003DMP400042639	Conserved gene of unknown function	Cleavage and polyadenylation specificity factor subunit like	H3	12	2.92438	13.41	1	1	1	1	13.6031	13.41	1	2	2	4	22.9495	24.02	1	4	4	7	4.32158	13.41	1	1	1	1	20.9241	24.02	1	4	4	6	17.8758	24.02	1	4	4	5	H3P3	179	18.5081	9.65674
PGSC0003DMP400003147	40S ribosomal protein S23	40S ribosomal protein S23	H3	11	6.25509	16.2	1	2	2	2	13.0991	35.21	1	3	3	4	16.2702	35.21	1	3	3	5	12.1386	41.55	1	4	4	4	25.7409	35.21	1	4	4	8	17.0712	26.76	1	2	2	5	H3P3	142	15.7246	10.4478
PGSC0003DMP400051744	30S ribosomal protein S5	30S ribosomal protein S5, chloroplastic	H3	11	3.30227	6.23	1	1	1	1	11.7003	14.1	1	3	3	4	17.8246	20.33	1	5	5	6	15.6547	10.82	1	2	2	5	20.6812	17.38	1	4	4	7	8.44158	12.79	1	3	3	3	H3P3	305	33.3651	8.88037
PGSC0003DMP400000727	GAMYB-binding protein	SNW/SKI-interacting protein-like	H3	10	2.85414	2.5	1	1	1	1	18.0386	12.81	1	5	5	6	8.70434	6.49	1	3	3	3	15.4823	10.48	1	3	3	5	2.3854	2.5	1	1	1	1	5.51105	4.66	1	2	2	2	H3P3	601	68.0876	9.05615
PGSC0003DMP400004525	30S ribosomal protein S17	30S ribosomal protein S17, chloroplastic	H3	10	6.45732	16.99	1	2	2	2	6.9556	19.61	1	2	2	2	17.3246	30.72	1	4	4	6	9.08625	35.95	1	3	3	3	16.3225	20.26	1	3	3	5	25.9457	30.72	1	4	4	8	H3P3	153	17.0992	10.3892
PGSC0003DMP400034108	50S ribosomal protein L27, chloroplastic	50S ribosomal protein L27, chloroplastic	H3	10	3.04106	8.15	1	1	1	1	2.95732	7.07	1	1	1	1	26.3379	18.48	1	3	3	8	3.40214	8.15	1	1	1	1	16.0451	18.48	1	3	3	5	20.6322	18.48	1	3	3	6	H3P3	184	20.1438	10.3306
PGSC0003DMP400006811	60S ribosomal protein L23	60S ribosomal protein L23	H3	9	9.28094	14.29	2	1	1	3	12.1098	35.71	2	3	3	4	5.84206	14.29	2	1	1	2	21.1866	40	2	3	3	6	10.8233	25	2	2	2	4	5.86792	14.29	2	1	1	2	H3P3	140	15.005	10.4771
PGSC0003DMP400013843	Ribosomal protein L11	60S ribosomal protein L11-1	H3	9	3.46488	7.73	1	1	1	1	14.2411	19.34	1	3	3	5	9.29407	12.15	1	2	2	3	2.89554	7.73	1	1	1	1	14.5593	22.1	1	4	4	5	11.6393	18.23	1	3	3	4	H3P3	181	20.777	9.92041
PGSC0003DMP400033014	Ribosome biogenesis regulatory protein	ribosome biogenesis regulatory protein homolog	H3	9	4.08454	7.6	1	1	1	1	24.5631	29.48	1	5	5	7	4.9411	9.42	1	1	1	1	27.3395	12.77	1	4	4	7	16.155	29.48	1	5	5	5	15.6718	20.97	1	3	3	4	H3P3	329	36.4322	9.87646
PGSC0003DMP400002563	60S ribosomal protein L34	60S ribosomal protein L34	H3	8	5.83931	19.17	3	2	2	2	5.55327	17.5	3	2	2	2	11.2916	28.33	3	4	4	4	6.27085	19.17	3	2	2	2	13.4484	29.17	3	5	5	5	8.46569	27.5	2	2	3	3	H3P3	120	13.7949	11.605
PGSC0003DMP400004055	Ly200	60S ribosomal protein L32-1	H3	8	5.39186	20.3	3	2	2	2	12.1148	27.82	4	3	3	4	4.8575	15.04	4	2	2	2	6.00619	20.3	3	2	2	2	23.2205	37.59	4	4	4	7	8.30079	15.04	4	2	2	3	H3P3	133	15.6546	10.6235
PGSC0003DMP400006592	50S ribosomal protein L31	50S ribosomal protein L31, chloroplastic	H3	8	5.93956	13.21	2	1	1	2	8.81899	42.45	2	3	3	3	8.85618	42.45	2	3	3	3	8.08822	13.21	2	2	2	3	12.9461	42.45	2	3	3	4	9.57095	42.45	2	3	3	3	H3P3	106	12.1663	9.77393
PGSC0003DMP400014651	40S ribosomal protein S5	40S ribosomal protein S5-like	H3	8	2.47566	8.33	2	1	1	1	13.5382	23.72	2	3	3	4	10.592	17.95	2	2	2	3	3.54689	8.33	2	1	1	1	7.07662	17.95	2	2	2	2	14.1287	23.72	2	3	3	4	H3P3	156	17.3743	10.3452
PGSC0003DMP400020210	Small nuclear ribonucleoprotein	small nuclear ribonucleoprotein Sm D2 isoform X1	H3	8	2.80486	9.52	1	1	1	1	17.0783	36.19	1	3	3	5	4.99118	18.1	1	2	2	2	8.51562	34.29	1	3	3	3	17.7016	36.19	1	3	3	5	7.30798	27.62	1	3	3	3	H3P3	105	12.0813	9.77393
PGSC0003DMP400029503	Ribosomal protein S9	30S ribosomal protein S9, chloroplastic	H3	8	2.55974	8.1	1	1	1	1	15.4404	29.05	1	4	4	5	8.47593	17.14	1	2	2	2	7.11177	8.1	1	1	1	2	14.929	23.81	1	3	3	4	13.5876	17.14	1	2	2	4	H3P3	210	22.9036	10.4624
PGSC0003DMP400045731	DNA binding protein	methyl-CpG-binding domain-containing protein 5-like	H3	8	3.45305	7.76	1	1	1	1	15.015	19.18	1	3	3	4	9.48892	19.18	1	3	3	3	22.9095	35.92	1	5	5	7	22.4041	41.22	1	5	5	6	7.54115	13.06	1	2	2	2	H3P3	245	26.6455	9.0415
PGSC0003DMP400004281	60S ribosomal protein L10	60S ribosomal protein L10	H3	7	2.74707	6.01	2	1	1	1	10.5085	19.13	3	3	3	4	5.54376	12.57	3	2	2	2	2.23907	6.01	2	1	1	1	10.9503	27.87	3	4	4	4	5.74935	12.57	3	2	2	2	H3P3	183	20.4708	10.3452
PGSC0003DMP400004905	Ribosomal protein L24	60S ribosomal protein L24	H3	7	6.10013	7.98	3	2	2	2	3.01263	7.36	3	1	1	1	12.5039	15.34	3	3	3	4	6.58575	7.98	3	2	2	2	10.0048	14.72	3	2	2	3	13.8095	15.34	3	3	3	4	H3P3	163	18.4113	10.8433
PGSC0003DMP400013443	40S ribosomal protein S17	40S ribosomal protein S17	H3	7	2.66261	8.33	3	1	1	1	5.28953	15.28	3	2	2	2	11.5294	23.61	2	1	3	4	3.03887	8.33	3	1	1	1	14.4568	33.33	2	1	4	5	21.8721	42.36	3	6	6	8	H3P3	144	16.2518	9.99365
PGSC0003DMP400018182	Nucleolar RNA-binding Nop10p	H/ACA ribonucleoprotein complex subunit 3-like protein	H3	7	3.2859	23.44	1	1	1	1	12.0374	71.88	1	4	4	4	6.65581	51.56	1	1	2	2	9.09887	43.75	1	3	3	3	13.0905	70.31	1	3	3	4	5.93224	37.5	1	1	2	2	H3P3	64	7.44295	9.99365
PGSC0003DMP400025178	Cleavage and polyadenylation specificity factor 5	pre-mRNA cleavage factor Im 25 kDa subunit 2	H3	7	2.69547	22.58	1	1	1	1	9.90784	38.71	1	2	2	3	9.85664	46.77	1	2	2	3	7.53888	46.77	1	2	2	2	7.34642	46.77	1	2	2	2	10.2495	46.77	1	2	2	3	H3P3	62	7.35087	8.83643
PGSC0003DMP400041449	Small nuclear ribonucleoprotein polypeptide G	probable small nuclear ribonucleoprotein G	H3	7	2.80431	22.22	1	1	1	1	14.8656	33.33	1	1	2	4	8.44062	22.22	1	1	1	2	4.57119	22.22	1	1	1	1	11.8266	22.22	1	1	1	3	4.68969	22.22	1	1	1	1	H3P3	81	9.06373	8.55811
PGSC0003DMP400014355	U3 small nucleolar RNA-associated protein	probable U3 small nucleolar RNA-associated protein 11	H3	6	2.93251	6.99	1	1	1	1	13.3547	26.2	1	4	4	4	3.45822	6.11	1	1	1	1	8.26175	16.59	1	3	3	3	9.55244	19.21	1	3	3	3	8.78871	13.1	1	2	2	3	H3P3	229	26.9893	10.0083
PGSC0003DMP400025619	50S ribosomal protein L15	50S ribosomal protein L15, chloroplastic	H3	6	2.66489	5.07	1	1	1	1	2.25349	6.88	1	1	1	1	12.3121	22.83	1	4	4	4	9.00153	15.22	1	3	3	3	16.733	21.38	1	4	4	5	21.4126	20.29	1	4	4	6	H3P3	276	29.2155	10.6235
PGSC0003DMP400003461	Peptidyl-prolyl cis-trans isomerase E	peptidyl-prolyl cis-trans isomerase E	H3	5	2.41788	6.59	2	1	1	1	5.94389	12.57	2	2	2	2	5.94278	12.57	2	2	2	2	5.88562	7.78	2	2	2	2	10.7834	25.15	2	3	3	4	6.22155	12.57	2	2	2	2	H3P3	167	18.8582	4.76709
PGSC0003DMP400023242	Protein synthesis initiation factor	60S ribosomal protein L37a	H3	5	3.452	25	3	1	1	1	3.19207	25	3	1	1	1	7.46659	39.06	3	2	2	3	6.35705	37.5	3	2	2	2	5.23777	37.5	3	2	2	2	5.76407	37.5	3	2	2	2	H3P3	64	7.10158	9.49561
PGSC0003DMP400025699	High mobility group protein	HMG-Y-related protein A-like	H3	5	2.71172	12.1	2	1	1	1	6.00757	26.11	2	2	2	2	7.17917	22.93	2	2	2	2	9.10255	25.48	2	3	3	3	17.7159	22.93	2	2	2	5	3.66033	10.83	2	1	1	1	H3P3	157	17.0758	9.5249
PGSC0003DMP400026740	Ribosomal protein PETRP	60S ribosomal protein L17-1-like	H3	5	2.48445	5.78	1	1	1	1	9.74128	22.54	1	2	3	3	3.2929	5.78	1	1	1	1	8.02436	21.97	1	2	2	2	18.7043	21.97	1	3	3	6	12.214	27.75	1	4	4	4	H3P3	173	19.8004	10.1108
PGSC0003DMP400012738	Histone-lysine N-methyltransferase, H3 lysine-9 specific SUVH1	histone-lysine N-methyltransferase, H3 lysine-9 specific SUVH1-like	H3	4	3.07684	3.2	1	1	1	1	3.00287	3.2	1	1	1	1	7.59194	3.2	1	1	1	2	3.60817	3.2	1	1	1	1	5.87357	5.01	1	1	2	2	3.46545	3.2	1	1	1	1	H3P3	718	78.692	7.85498
PGSC0003DMP400031277	Ribosomal protein L19	60S ribosomal protein L19-3	H3	4	10.3992	14.02	1	1	1	2	4.94449	14.02	1	1	1	1	4.69363	14.02	1	1	1	1	13.6093	14.49	1	2	2	3	8.21403	14.02	1	1	1	2	7.53081	19.16	1	1	2	2	H3P3	214	24.8028	11.5024
PGSC0003DMP400000352	Remorin 2	remorin-like	H2	8	0	0	0	0	0	0	4.86307	12.07	1	2	2	2	17.9856	34.48	1	6	6	6	0	0	0	0	0	0	12.1541	20.11	1	4	4	4	16.1409	27.01	1	5	5	6	H2P2	174	19.119	9.1001
PGSC0003DMP400000445	Thylakoid membrane phosphoprotein 14 kDa, chloroplast	protein CURVATURE THYLAKOID 1A, chloroplastic	H2	12	0	0	0	0	0	0	11.4219	7.19	1	4	4	4	24.7757	7.19	1	4	4	8	0	0	0	0	0	0	11.8683	7.19	1	4	4	4	17.2699	7.19	1	4	4	6	H2P2	167	17.7945	9.33447
PGSC0003DMP400000456	Histone H3	histone H3-like centromeric protein HTR12	H2	25	0	0	0	0	0	0	45.3829	43.54	2	5	6	16	24.7025	19.05	2	2	3	9	0	0	0	0	0	0	43.8359	19.05	2	2	3	16	18.1268	27.21	2	2	3	7	H2P2	147	16.55	11.3267
PGSC0003DMP400000754	Signal peptidase I	chloroplast processing peptidase	H2	4	0	0	0	0	0	0	2.77158	3.62	1	1	1	1	10.5362	13.49	1	3	3	3	0	0	0	0	0	0	7.10906	9.87	1	2	2	2	18.1753	18.75	1	4	4	6	H2P2	304	33.663	6.39209
PGSC0003DMP400000952	50S ribosomal protein L12, chloroplastic	50S ribosomal protein L12, chloroplastic	H2	14	0	0	0	0	0	0	28.8032	44.74	1	2	6	8	23.6001	25.26	1	1	4	6	0	0	0	0	0	0	34.2269	45.26	1	2	5	9	41.0147	45.79	1	2	6	11	H2P2	190	19.8177	5.68115
PGSC0003DMP400001136	NADH dehydrogenase [ubiquinone] 1 alpha subcomplex subunit 12	probable NADH dehydrogenase [ubiquinone] 1 alpha subcomplex subunit 12	H2	6	0	0	0	0	0	0	3.57925	9.49	1	1	1	1	19.2208	39.87	1	4	4	5	0	0	0	0	0	0	20.2572	50	1	5	5	6	10.2801	30.38	1	2	2	3	H2P2	158	18.3783	9.17334
PGSC0003DMP400001384	Glycine-rich RNA binding protein	glycine-rich RNA-binding protein	H2	17	0	0	0	0	0	0	5.62812	7.95	1	1	1	2	47.72	52.27	3	6	7	15	0	0	0	0	0	0	16.2225	43.18	4	5	5	5	20.5308	51.14	3	5	6	7	H2P2	176	17.2828	5.37646
PGSC0003DMP400001412	NADH:ubiquinone oxidoreductase	NADH dehydrogenase [ubiquinone] iron-sulfur protein 8, mitochondrial	H2	9	0	0	0	0	0	0	11.9539	14.85	2	2	2	4	16.8358	19.21	2	3	3	5	0	0	0	0	0	0	13.4393	20.09	2	3	3	4	13.0803	20.09	2	3	3	4	H2P2	229	26.273	5.42725
PGSC0003DMP400001632	Hydroxyproline-rich glycoprotein family protein	ricin B-like lectin R40G3	H2	3	0	0	0	0	0	0	7.86101	14.01	1	2	2	2	4.02243	4.78	1	1	1	1	0	0	0	0	0	0	3.2329	4.78	1	1	1	1	3.77308	4.78	1	1	1	1	H2P2	314	36.0509	6.26514
PGSC0003DMP400001660	Conserved gene of unknown function	Aldo/keto reductase	H2	6	0	0	0	0	0	0	5.79274	11.28	1	2	2	2	11.182	15.38	1	3	3	4	0	0	0	0	0	0	11.067	15.38	1	3	3	4	5.89208	11.28	1	2	2	2	H2P2	195	21.2942	9.40771
PGSC0003DMP400001761	Oxygen-evolving enhancer protein 2, chloroplastic	oxygen-evolving enhancer protein 2, chloroplastic	H2	57	0	0	0	0	0	0	38.4285	45	2	8	8	11	164.581	50	2	10	10	46	0	0	0	0	0	0	47.4972	41.15	2	7	7	12	216.192	55	2	13	13	62	H2P2	260	27.9871	8.17725
PGSC0003DMP400002451	Conserved gene of unknown function	Villin-1 like	H2	7	0	0	0	0	0	0	3.94004	11.11	2	1	1	1	23.911	38.1	2	3	3	6	0	0	0	0	0	0	8.05787	26.98	2	2	2	2	8.03055	26.98	2	2	2	2	H2P2	126	14.5643	9.12939
PGSC0003DMP400002693	PR10	pathogenesis-related protein STH-2-like	H2	8	0	0	0	0	0	0	6.62122	21.88	1	2	2	2	19.3996	36.88	1	4	4	6	0	0	0	0	0	0	9.37898	21.88	1	2	2	3	9.14627	21.88	1	2	2	3	H2P2	160	17.3438	5.5415
PGSC0003DMP400004809	Histone deacetylase HDT1	histone deacetylase HDT1-like	H2	21	0	0	0	0	0	0	57.0835	49.07	2	11	11	16	21.7949	24.91	2	4	4	5	17.0932	34.57	2	4	4	6	37.549	44.24	2	7	7	10	0	0	0	0	0	0	H2P2	269	29.082	5.05908
PGSC0003DMP400004962	Nucleolar protein nop56	nucleolar protein 56-like	H2	19	2.36112	2.71	1	1	1	1	64.4827	29.29	3	13	15	18	0	0	0	0	0	0	11.9799	11.21	3	4	4	4	27.6919	22.42	3	7	9	9	0	0	0	0	0	0	H2P2	553	62.2614	8.14795
PGSC0003DMP400004974	Microfibril-associated protein	microfibrillar-associated protein 1-like	H2	6	2.57201	2.79	1	1	1	1	13.3371	14.19	3	5	5	5	0	0	0	0	0	0	2.80675	2.79	1	1	1	1	6.20164	8.37	1	2	2	2	0	0	0	0	0	0	H2P2	430	50.8885	5.08447
PGSC0003DMP400004986	Disulfide-isomerase	probable protein disulfide-isomerase A6	H2	10	0	0	0	0	0	0	12.7692	15.32	1	4	4	4	17.5044	19.22	1	5	5	6	0	0	0	0	0	0	3.15384	3.9	1	1	1	1	12.1728	10.31	1	3	3	4	H2P2	359	39.5149	5.8335
PGSC0003DMP400005169	40S ribosomal protein S9	40S ribosomal protein S9-2	H2	3	0	0	0	0	0	0	5.25089	17.26	2	2	2	2	2.51537	4.57	2	1	1	1	0	0	0	0	0	0	9.42039	17.77	2	3	3	3	5.78761	17.77	2	2	2	2	H2P2	197	22.9803	10.2427
PGSC0003DMP400005279	Chaperonin 21	20 kDa chaperonin, chloroplastic-like	H2	17	0	0	0	0	0	0	5.62336	15.48	2	2	2	2	52.5413	61.9	2	12	12	15	0	0	0	0	0	0	9.46069	15.48	2	3	3	3	45.2507	44.84	2	8	8	13	H2P2	252	26.6682	8.19189
PGSC0003DMP400005676	Gene of unknown function	NADH dehydrogenase [ubiquinone] iron-sulfur protein 6, mitochondrial	H2	3	0	0	0	0	0	0	4.1307	25.89	1	1	1	1	7.41678	25.89	1	1	1	2	0	0	0	0	0	0	6.15808	41.96	1	2	2	2	3.36749	25.89	1	1	1	1	H2P2	112	12.1271	7.00537
PGSC0003DMP400006208	30S ribosomal protein S3, chloroplastic	ribosomal protein S3 (chloroplast)	H2	5	0	0	0	0	0	0	7.66476	41.54	1	2	2	3	6.10262	24.62	1	1	1	2	0	0	0	0	0	0	5.95765	24.62	1	1	1	2	3.10669	24.62	1	1	1	1	H2P2	65	7.51273	9.20264
PGSC0003DMP400006746	Conserved gene of unknown function	PREDICTED: uncharacterized protein LOC102593744 isoform X1	H2	5	0	0	0	0	0	0	6.06348	16.67	1	2	2	2	8.31308	21.9	1	3	3	3	0	0	0	0	0	0	2.5007	8.1	1	1	1	1	4.84179	13.33	1	2	2	2	H2P2	210	23.8107	9.36377
PGSC0003DMP400007366	30S ribosomal protein S13, chloroplastic	30S ribosomal protein S13, chloroplastic	H2	8	0	0	0	0	0	0	12.925	14.29	1	3	3	4	13.847	14.29	1	3	3	4	0	0	0	0	0	0	13.592	14.29	1	3	3	4	13.1363	14.29	1	3	3	4	H2P2	168	18.7701	10.1841
PGSC0003DMP400007371	Ribosomal protein S9	40S ribosomal protein S16	H2	3	0	0	0	0	0	0	5.35379	17.01	2	2	2	2	2.32131	6.8	1	1	1	1	0	0	0	0	0	0	4.55963	12.24	2	2	2	2	2.62796	6.8	1	1	1	1	H2P2	147	16.7252	10.4331
PGSC0003DMP400007746	Glutamine synthetase	glutamine synthetase, chloroplastic	H2	27	0	0	0	0	0	0	38.565	25.23	3	7	7	11	52.3324	38.66	1	9	11	16	0	0	0	0	0	0	23.6615	17.82	1	5	5	7	53.2318	38.66	3	11	11	15	H2P2	432	47.56	6.65381
PGSC0003DMP400007913	Glutaredoxin, grx	bifunctional monothiol glutaredoxin-S16, chloroplastic	H2	4	0	0	0	0	0	0	3.06625	7.43	1	1	1	1	9.31741	16.55	1	3	3	3	0	0	0	0	0	0	16.1771	23.99	1	6	6	6	5.92637	13.18	1	2	2	2	H2P2	296	32.6238	7.10791
PGSC0003DMP400008207	Photosystem II 5 kDa protein, chloroplastic	photosystem II 5 kDa protein, chloroplastic-like	H2	12	0	0	0	0	0	0	3.16455	10.71	1	1	1	1	32.6176	12.5	1	3	3	11	0	0	0	0	0	0	14.6717	12.5	1	2	2	5	26.7692	12.5	1	3	3	9	H2P2	112	11.6218	9.84717
PGSC0003DMP400008574	Ribosomal protein L28	60S ribosomal protein L28-1-like	H2	13	8.1787	25.17	1	1	3	3	0	0	0	0	0	0	29.1286	43.36	1	4	7	10	0	0	0	0	0	0	20.4914	33.57	1	1	6	8	24.5511	39.16	1	2	7	9	H2P2	143	15.8527	10.521
PGSC0003DMP400009129	Pore protein of 24 kD (OEP24)	outer envelope pore protein 24A, chloroplastic	H2	11	0	0	0	0	0	0	6.95021	15.09	1	2	2	2	31.9299	34.43	1	5	5	9	0	0	0	0	0	0	18.2732	36.32	1	4	4	5	16.8529	18.87	1	3	3	5	H2P2	212	23.5631	9.17334
PGSC0003DMP400009357	NADH dehydrogenase	NADH dehydrogenase [ubiquinone] 1 alpha subcomplex subunit 6	H2	4	0	0	0	0	0	0	9.49987	22.34	1	1	1	2	9.6582	22.34	1	1	1	2	0	0	0	0	0	0	14.0083	36.17	1	2	2	4	13.1082	24.47	1	2	2	3	H2P2	94	10.6324	9.34912
PGSC0003DMP400009493	Calreticulin	calreticulin-3-like isoform X1	H2	25	0	0	0	0	0	0	47.0945	30.9	2	5	11	13	47.3954	30.41	2	5	9	12	0	0	0	0	0	0	67.3586	39.42	2	13	13	18	22.2957	20.92	4	6	6	6	H2P2	411	48.2229	5.96045
PGSC0003DMP400009643	Rhodanese-like domain containing protein	rhodanese-like domain-containing protein 14, chloroplastic	H2	6	0	0	0	0	0	0	6.74553	17.09	1	2	2	2	11.9065	17.52	1	3	3	4	0	0	0	0	0	0	9.74273	21.79	1	3	3	3	18.48	29.06	1	5	5	6	H2P2	234	26.1154	8.25049
PGSC0003DMP400010435	16kDa membrane protein	photosystem I subunit O	H2	23	0	0	0	0	0	0	14.7938	21.38	1	2	2	4	67.8134	26.21	1	4	4	19	0	0	0	0	0	0	25.5464	20	1	3	3	6	103.335	26.21	1	4	4	27	H2P2	145	15.7611	9.89111
PGSC0003DMP400010459	Conserved gene of unknown function	succinate dehydrogenase subunit 6, mitochondrial-like	H2	2	0	0	0	0	0	0	3.63518	18.24	1	1	1	1	4.81536	18.24	1	1	1	1	0	0	0	0	0	0	5.98462	24.32	2	2	2	2	4.25631	18.24	1	1	1	1	H2P2	148	16.7573	6.94678
PGSC0003DMP400010955	Ascorbate peroxidase	L-ascorbate peroxidase 3, peroxisomal	H2	4	0	0	0	0	0	0	10.1504	13.59	2	3	3	3	3.29637	4.88	1	1	1	1	4.97108	6.62	2	1	1	1	0	0	0	0	0	0	6.40929	9.41	1	2	2	2	H2P2	287	31.6664	7.59131
PGSC0003DMP400011378	14-3-3 protein 7	14-3-3-like protein	H2	8	0	0	0	0	0	0	13.3975	15.08	3	1	3	4	13.1279	16.67	3	2	4	4	0	0	0	0	0	0	18.0794	29.76	2	2	5	6	12.161	22.62	3	1	4	4	H2P2	252	28.7963	5.03369
PGSC0003DMP400011506	Ribosomal protein L28	60S ribosomal protein L28-1-like	H2	6	0	0	0	0	0	0	9.62351	20.98	1	2	3	3	10.6168	20.98	1	2	3	3	0	0	0	0	0	0	10.3964	20.98	1	2	3	3	17.2863	34.97	1	5	6	6	H2P2	143	15.8226	10.6528
PGSC0003DMP400011774	Ci21A protein	ASR1 protein	H2	10	0	0	0	0	0	0	18.3479	50.46	2	4	4	5	16.4928	54.13	2	5	5	5	0	0	0	0	0	0	24.1092	54.13	2	5	5	6	24.7195	54.13	2	5	5	6	H2P2	109	12.3632	7.09326
PGSC0003DMP400012170	ATP synthase subunit O, mitochondrial	ATP synthase subunit O, mitochondrial	H2	5	0	0	0	0	0	0	4.08468	6.69	1	1	1	1	15.7028	17.15	1	3	3	4	0	0	0	0	0	0	3.71731	6.69	1	1	1	1	21.8765	20.08	1	5	5	6	H2P2	239	26.4983	9.5835
PGSC0003DMP400012204	Mitochondrial outer membrane protein porin of 34 kDa	mitochondrial outer membrane protein porin of 34 kDa	H2	20	0	0	0	0	0	0	27.1236	22.83	1	2	5	8	40.2149	34.06	1	4	8	12	0	0	0	0	0	0	28.1644	27.17	1	2	5	8	49.2035	35.87	1	5	9	14	H2P2	276	29.5553	8.60205
PGSC0003DMP400012382	Cytoplasmic ribosomal protein S13	40S ribosomal protein S13	H2	15	0	0	0	0	0	0	24.0565	35.1	2	5	5	8	23.4166	29.14	2	4	4	7	0	0	0	0	0	0	19.5649	20.53	2	3	3	6	27.7108	29.14	2	4	4	8	H2P2	151	17.0385	10.3892
PGSC0003DMP400012666	Conserved gene of unknown function	PREDICTED: uncharacterized protein LOC102600245	H2	7	0	0	0	0	0	0	8.08236	29.41	1	1	1	2	19.244	48.53	1	2	2	5	0	0	0	0	0	0	19.8275	29.41	1	1	1	5	18.1876	29.41	1	1	1	4	H2P2	68	7.69803	9.70068
PGSC0003DMP400012767	Alpha chain of nascent polypeptide associated complex	nascent polypeptide-associated complex subunit alpha-like protein 1	H2	4	0	0	0	0	0	0	2.29279	8.59	3	1	1	1	13.3692	30.81	3	3	3	3	0	0	0	0	0	0	5.76239	15.15	3	2	2	2	17.5639	30.81	3	3	3	4	H2P2	198	21.7558	4.53857
PGSC0003DMP400012908	CP12	calvin cycle protein CP12-2, chloroplastic	H2	2	0	0	0	0	0	0	2.36545	7.94	1	1	1	1	2.99301	13.49	1	1	1	1	0	0	0	0	0	0	9.12661	34.13	1	3	3	3	6.01139	26.19	1	2	2	2	H2P2	126	13.8898	5.05908
PGSC0003DMP400012993	40S ribosomal protein S15	40S ribosomal protein S15-like	H2	25	0	0	0	0	0	0	22.763	58.94	3	2	5	8	54.5008	58.94	6	5	5	17	0	0	0	0	0	0	38.1113	55.63	6	5	5	10	57.3962	64.24	3	2	6	17	H2P2	151	17.2594	10.4331
PGSC0003DMP400013127	60s acidic ribosomal protein	60S acidic ribosomal protein P2A-like	H2	26	0	0	0	0	0	0	50.7373	49.14	4	6	6	13	51.1247	50.86	4	6	6	13	0	0	0	0	0	0	41.9337	50.86	1	5	7	11	50.1329	50.86	4	7	7	14	H2P2	116	11.537	4.67822
PGSC0003DMP400014558	Chlorophyll a/b binding protein	Chlorophyll a-b binding protein 3C, chloroplastic	H2	132	0	0	0	0	0	0	146.778	61.54	5	0	8	49	224.943	65	4	1	10	83	0	0	0	0	0	0	123.384	59.23	6	1	8	46	218.069	65.77	4	1	11	88	H2P2	260	27.6328	5.26221
PGSC0003DMP400014688	H/ACA ribonucleoprotein complex subunit	putative H/ACA ribonucleoprotein complex subunit 1-like protein 1	H2	4	3.72189	10.99	1	1	1	1	10.4007	17.8	1	3	3	3	0	0	0	0	0	0	16.9746	20.42	1	2	2	4	0	0	0	0	0	0	3.22816	10.99	1	1	1	1	H2P2	191	19.6721	11.356
PGSC0003DMP400014739	Histone deacetylase HDT1	histone deacetylase HDT1-like	H2	4	0	0	0	0	0	0	7.46329	12.2	2	2	2	2	6.72824	20.21	1	2	2	2	0	0	0	0	0	0	26.8884	28.22	2	6	6	8	6.19306	15.33	2	2	2	2	H2P2	287	31.059	4.93213
PGSC0003DMP400015035	Chlorophyll a-b binding protein 13, chloroplastic	chlorophyll a-b binding protein 13, chloroplastic	H2	102	0	0	0	0	0	0	103.438	52.45	1	2	7	37	162.34	50.19	1	2	6	65	0	0	0	0	0	0	86.5279	50.19	1	2	6	35	181.847	50.19	1	2	6	78	H2P2	265	28.6164	5.26221
PGSC0003DMP400015060	Histone H2B	histone H2B-like	H2	222	0	0	0	0	0	0	292.133	59.03	2	1	10	117	260.112	43.06	3	1	6	105	0	0	0	0	0	0	311.586	54.17	3	1	8	123	248.602	36.81	2	1	5	99	H2P2	144	15.5706	10.1108
PGSC0003DMP400015834	Chaperone protein dnaJ	dnaJ protein ERDJ3B	H2	9	0	0	0	0	0	0	12.3475	17.1	1	4	4	4	15.3123	17.1	1	4	4	5	0	0	0	0	0	0	9.24883	12.46	1	3	3	3	13.6779	12.75	1	3	3	4	H2P2	345	39.2309	6.99072
PGSC0003DMP400016338	40S ribosomal protein S29	40S ribosomal protein S29	H2	3	0	0	0	0	0	0	2.94531	17.86	1	1	1	1	5.6427	19.64	1	2	2	2	0	0	0	0	0	0	5.41181	19.64	1	2	2	2	6.22797	19.64	1	2	2	2	H2P2	56	6.43814	9.90576
PGSC0003DMP400016936	SKP1	SKP1-like protein 1A	H2	3	0	0	0	0	0	0	3.32014	12.67	2	1	1	1	9.97352	12.67	2	1	1	2	0	0	0	0	0	0	8.3555	22.67	5	2	2	2	9.42206	12.67	2	1	1	2	H2P2	150	17.0125	4.58936
PGSC0003DMP400017263	Ripening regulated protein DDTFR10	elongation factor 1-delta 1-like	H2	6	0	0	0	0	0	0	5.61933	21.12	1	1	2	2	16.8356	26.72	1	3	3	4	0	0	0	0	0	0	10.3339	21.12	2	1	2	3	10.7597	31.47	1	3	3	3	H2P2	232	25.2826	4.64014
PGSC0003DMP400017553	Endoplasmin homolog	endoplasmin homolog	H2	39	0	0	0	0	0	0	36.3208	18.86	2	11	11	12	85.9645	35.24	2	22	22	27	0	0	0	0	0	0	22.405	11.91	2	7	7	7	57.4719	29.53	3	15	15	18	H2P2	806	92.676	4.99561
PGSC0003DMP400017653	Conserved gene of unknown function	PREDICTED: uncharacterized protein LOC102605586 isoform X3	H2	7	0	0	0	0	0	0	6.82035	11.03	3	1	1	2	15.4621	21.38	3	3	3	5	0	0	0	0	0	0	10.7069	18.62	3	2	2	3	10.4165	13.79	3	2	2	3	H2P2	145	15.2979	8.73389
PGSC0003DMP400018645	Proteasome subunit alpha type	proteasome subunit alpha type-2-A	H2	8	0	0	0	0	0	0	19.864	34.04	4	5	5	6	5.30588	12.77	2	2	2	2	0	0	0	0	0	0	2.39209	6.38	1	1	1	1	5.04722	11.06	1	2	2	2	H2P2	235	25.6493	5.47803
PGSC0003DMP400019101	21kD protein	21 kDa protein-like	H2	6	0	0	0	0	0	0	2.83282	7.14	1	1	1	1	16.6504	26.53	1	4	4	5	0	0	0	0	0	0	9.34256	16.33	1	3	3	3	9.34864	16.33	1	3	3	3	H2P2	196	20.8958	9.0415
PGSC0003DMP400020251	Protein translocase	outer envelope pore protein 16-3, chloroplastic/mitochondrial	H2	6	0	0	0	0	0	0	10.3683	37.74	1	3	3	3	10.0423	32.08	1	3	3	3	0	0	0	0	0	0	14.302	47.17	1	4	4	5	10.3754	32.08	1	3	3	3	H2P2	159	16.8418	8.88037
PGSC0003DMP400020280	60S ribosomal protein L21	60S ribosomal protein L21-2	H2	5	0	0	0	0	0	0	16.2027	19.51	1	1	1	4	4.63385	19.51	1	1	1	1	0	0	0	0	0	0	18.7923	26.83	1	3	3	6	17.9568	28.66	1	4	4	5	H2P2	164	18.6051	10.6821
PGSC0003DMP400020834	2-oxoglutarate-dependent dioxygenase	hyoscyamine 6-dioxygenase-like	H2	2	0	0	0	0	0	0	3.80161	5.28	1	1	1	1	2.84498	5.28	1	1	1	1	0	0	0	0	0	0	6.25221	8.8	1	2	2	2	4.46062	5.28	1	1	1	1	H2P2	341	37.8572	5.87158
PGSC0003DMP400021009	Rhodanese-like family protein	rhodanese-like domain-containing protein 9, chloroplastic	H2	6	0	0	0	0	0	0	9.67385	11.26	1	2	2	3	9.25141	11.26	1	2	2	3	0	0	0	0	0	0	10.4722	12.99	1	2	2	3	8.77028	12.99	1	2	2	3	H2P2	231	24.9761	8.30908
PGSC0003DMP400021384	60S ribosomal protein L35a	60S ribosomal protein L35a-3	H2	7	0	0	0	0	0	0	9.16363	26.79	1	1	2	3	11.3529	26.79	1	1	2	4	0	0	0	0	0	0	15.7384	26.79	1	1	2	5	6.7451	26.79	1	1	2	2	H2P2	112	12.9039	10.4038
PGSC0003DMP400021497	Translation initiation factor IF-2	V-type proton ATPase subunit E-like	H2	7	0	0	0	0	0	0	3.73076	5.19	2	1	1	1	22.9281	10.82	3	1	2	6	0	0	0	0	0	0	10.4167	9.52	3	1	2	3	13.8989	10.82	4	2	2	4	H2P2	231	26.3668	6.80029
PGSC0003DMP400021623	Electron carrier	photosynthetic NDH subunit of subcomplex B 3, chloroplastic	H2	3	0	0	0	0	0	0	3.02949	9.45	1	1	1	1	6.91386	15.92	1	2	2	2	0	0	0	0	0	0	10.8759	15.92	1	2	2	3	8.99998	15.92	1	2	2	3	H2P2	201	22.1561	7.89893
PGSC0003DMP400022238	DH putative beta-hydroxyacyl-ACP dehydratase	3-hydroxyacyl-[acyl-carrier-protein] dehydratase FabZ-like	H2	4	0	0	0	0	0	0	6.63049	6.22	1	1	1	2	5.40783	12.44	1	2	2	2	0	0	0	0	0	0	6.05	6.22	1	1	1	2	3.01519	6.22	1	1	1	1	H2P2	225	24.8718	8.86572
PGSC0003DMP400022275	Chaperone protein DNAj	chaperone protein dnaJ A6, chloroplastic-like	H2	4	0	0	0	0	0	0	6.51013	6.29	1	2	2	2	6.71397	6.97	1	2	2	2	0	0	0	0	0	0	3.24486	3.37	1	1	1	1	6.73799	6.29	1	2	2	2	H2P2	445	47.7771	8.99756
PGSC0003DMP400022301	Chlorophyll a-b binding protein CP24 10A, chloroplastic	chlorophyll a-b binding protein CP24 10A, chloroplastic	H2	32	0	0	0	0	0	0	64.4143	44.53	1	3	7	17	53.1839	47.66	1	3	7	15	0	0	0	0	0	0	37.3031	30.86	1	2	4	10	53.9383	44.53	1	3	7	14	H2P2	256	27.2601	6.59521
PGSC0003DMP400022929	117M18_4	protein HEAT INTOLERANT 4-like	H2	18	0	0	0	0	0	0	39.3446	40.46	2	10	10	12	17.5229	14.25	2	4	4	6	22.2692	22.51	2	5	5	8	32.17	32.76	2	7	7	10	0	0	0	0	0	0	H2P2	351	41.184	6.17627
PGSC0003DMP400022969	Plastid-specific 30S ribosomal protein 3, chloroplast	30S ribosomal protein 3, chloroplastic-like	H2	3	0	0	0	0	0	0	3.0221	13.33	2	1	1	1	5.95286	42.22	2	2	2	2	0	0	0	0	0	0	6.83684	42.22	2	2	2	2	7.24058	42.22	2	2	2	2	H2P2	90	10.5127	9.36377
PGSC0003DMP400023466	Brain protein	---NA---	H2	4	0	0	0	0	0	0	9.48206	29.36	1	2	2	3	3.55875	13.76	1	1	1	1	0	0	0	0	0	0	3.89024	13.76	1	1	1	1	12.0711	38.53	1	3	3	4	H2P2	109	12.2984	9.70068
PGSC0003DMP400023468	60S ribosomal protein L6	60S ribosomal protein L6-like	H2	19	0	0	0	0	0	0	36.1	35.81	1	3	7	11	28.1163	37.99	1	3	7	8	0	0	0	0	0	0	33.5896	35.81	2	4	8	10	35.6245	37.99	1	3	7	10	H2P2	229	25.3181	10.1548
PGSC0003DMP400024060	ADP,ATP carrier protein	ADP,ATP carrier protein, mitochondrial	H2	14	0	0	0	0	0	0	20.4528	14.51	3	2	5	7	19.7038	17.62	3	3	6	7	0	0	0	0	0	0	5.7523	5.7	4	2	2	2	14.5563	9.07	2	1	3	5	H2P2	386	41.9786	9.78857
PGSC0003DMP400024648	Wound/stress protein	PLAT domain-containing protein 3-like	H2	14	0	0	0	0	0	0	20.9164	22.78	1	1	3	6	33.852	22.78	1	1	3	8	0	0	0	0	0	0	35.099	22.78	1	1	3	9	40.9488	22.78	1	1	3	11	H2P2	180	19.9188	6.88818
PGSC0003DMP400024774	50S ribosomal protein L14, chloroplastic	ribosomal protein L14 (chloroplast)	H2	5	0	0	0	0	0	0	6.98047	31.43	1	2	2	2	9.9779	31.43	1	2	2	3	0	0	0	0	0	0	6.63329	31.43	1	2	2	2	7.11116	31.43	1	2	2	2	H2P2	105	11.6252	9.01221
PGSC0003DMP400025033	Amino acid binding protein	ACT domain-containing protein DS12, chloroplastic	H2	7	0	0	0	0	0	0	7.78295	9.41	5	2	2	3	11.6352	13.59	5	3	3	4	0	0	0	0	0	0	14.6664	9.41	5	2	2	5	19.1106	13.59	5	3	3	6	H2P2	287	31.0141	5.37646
PGSC0003DMP400025192	40S ribosomal protein S15a-1	40S ribosomal protein S15a-1	H2	3	0	0	0	0	0	0	3.92021	12.28	2	1	1	1	7.39542	12.28	2	1	1	2	0	0	0	0	0	0	9.92736	19.3	5	2	2	3	3.782	12.28	2	1	1	1	H2P2	114	12.9629	9.70068
PGSC0003DMP400025238	Steroid binding protein	membrane steroid-binding protein 2-like	H2	8	0	0	0	0	0	0	12.8411	16.74	3	2	2	4	15.2777	20.26	1	2	2	4	0	0	0	0	0	0	12.4374	16.74	3	2	2	3	24.9777	26.87	3	3	3	7	H2P2	227	24.7092	4.56396
PGSC0003DMP400025263	Remorin	remorin	H2	7	0	0	0	0	0	0	2.39176	6.06	1	1	1	1	19.916	35.86	1	6	6	6	0	0	0	0	0	0	13.9966	31.31	1	5	5	5	11.6391	22.73	1	3	3	3	H2P2	198	21.7857	6.354
PGSC0003DMP400025319	30S ribosomal protein S10, chloroplastic	30S ribosomal protein S10, chloroplastic	H2	2	0	0	0	0	0	0	2.97303	7.45	1	1	1	1	3.68141	7.45	1	1	1	1	0	0	0	0	0	0	8.68289	19.15	1	3	3	3	8.88978	19.15	1	3	3	3	H2P2	188	20.5719	9.0415
PGSC0003DMP400025323	40S ribosomal protein S8	40S ribosomal protein S8-like	H2	11	0	0	0	0	0	0	18.575	29.41	4	1	5	6	15.1386	29.41	6	1	5	5	18.308	18.1	7	2	2	5	29.6116	35.29	2	1	6	9	0	0	0	0	0	0	H2P2	221	24.9664	10.4624
PGSC0003DMP400025334	Chlorophyll a-b binding protein 7, chloroplastic	chlorophyll a-b binding protein 7, chloroplastic	H2	9	0	0	0	0	0	0	13.1688	29.49	1	2	2	4	17.924	41.03	1	2	2	5	0	0	0	0	0	0	10.2503	16.67	1	1	1	3	10.2301	16.67	1	1	1	3	H2P2	156	16.9988	6.29053
PGSC0003DMP400025362	Oxygen-evolving enhancer protein 3-1, chloroplast	photosynthetic NDH subunit of lumenal location 3, chloroplastic	H2	3	0	0	0	0	0	0	3.53477	5.94	1	1	1	1	6.47386	15.53	3	2	2	2	0	0	0	0	0	0	3.67383	5.94	1	1	1	1	3.95255	5.94	1	1	1	1	H2P2	219	24.853	9.36377
PGSC0003DMP400025428	Polyubiquitin	polyubiquitin-like isoform X2	H2	13	5.57262	40.71	14	2	2	2	0	0	0	0	0	0	30.2928	61.73	15	4	4	11	0	0	0	0	0	0	33.0752	61.73	15	4	4	12	41.4501	61.73	15	4	4	15	H2P2	533	59.6601	7.62061
PGSC0003DMP400026409	Aspartic protease	cyprosin-like	H2	3	0	0	0	0	0	0	3.48531	3.15	1	1	1	1	5.63884	6.69	1	2	2	2	0	0	0	0	0	0	15.0193	13.78	1	5	5	5	11.9899	13.39	2	4	4	4	H2P2	508	55.1283	6.29053
PGSC0003DMP400026647	Adenylate kinase B	adenylate kinase 4	H2	6	0	0	0	0	0	0	6.56246	6.15	1	1	1	2	12.0567	25.41	2	4	4	4	0	0	0	0	0	0	3.35065	6.15	1	1	1	1	15.2828	26.64	2	5	5	5	H2P2	244	26.598	8.38232
PGSC0003DMP400027398	Gene of unknown function	50S ribosomal protein L3, chloroplastic	H2	7	0	0	0	0	0	0	5.58844	10.36	1	2	2	2	13.7374	21.07	1	5	5	5	0	0	0	0	0	0	5.58839	9.29	1	2	2	2	10.9727	18.93	1	4	4	4	H2P2	280	30.5227	10.5063
PGSC0003DMP400027842	Light-inducible protein ATLS1	macrophage migration inhibitory factor homolog isoform X2	H2	3	0	0	0	0	0	0	2.68587	10.43	1	1	1	1	5.73605	38.26	1	2	2	2	0	0	0	0	0	0	2.56573	10.43	1	1	1	1	3.08995	10.43	1	1	1	1	H2P2	115	12.1133	6.62451
PGSC0003DMP400028189	14-3-3 protein	14-3-3 protein 1	H2	10	0	0	0	0	0	0	20.1286	31.33	3	3	5	6	12.9714	22.09	3	3	4	4	0	0	0	0	0	0	17.2746	28.51	2	4	5	5	14.7345	28.51	3	4	5	5	H2P2	249	28.1832	4.81787
PGSC0003DMP400028554	15kDa selenoprotein	15 kDa selenoprotein	H2	4	0	0	0	0	0	0	6.39204	17.31	1	2	2	2	6.94955	21.15	1	2	2	2	0	0	0	0	0	0	9.74004	32.05	1	3	3	3	2.84833	6.41	1	1	1	1	H2P2	156	17.5688	4.83057
PGSC0003DMP400028766	Aminomethyltransferase, mitochondrial	aminomethyltransferase, mitochondrial	H2	14	0	0	0	0	0	0	9.72745	11.33	1	2	2	3	38.1484	25.86	1	6	6	11	0	0	0	0	0	0	8.15155	10.34	1	2	2	2	42.2055	28.57	1	8	8	13	H2P2	406	44.2347	8.57275
PGSC0003DMP400028825	ATP synthase gamma chain, chloroplastic	ATP synthase gamma chain, chloroplastic	H2	5	0	0	0	0	0	0	5.63275	6.9	1	2	2	2	9.36917	9.55	1	3	3	3	2.30455	3.45	1	1	1	1	0	0	0	0	0	0	18.569	13.53	1	5	5	6	H2P2	377	41.3377	7.6792
PGSC0003DMP400029118	Superoxide dismutase [Mn], mitochondrial	superoxide dismutase [Mn], mitochondrial	H2	4	0	0	0	0	0	0	2.60784	4.82	1	1	1	1	8.82498	19.74	1	3	3	3	0	0	0	0	0	0	2.67823	4.82	1	1	1	1	13.8905	19.74	1	3	3	4	H2P2	228	25.316	7.6792
PGSC0003DMP400029554	Non-symbiotic hemoglobin 2	non-symbiotic hemoglobin 2	H2	2	0	0	0	0	0	0	2.82748	7.01	1	1	1	1	2.974	8.28	1	1	1	1	0	0	0	0	0	0	2.69553	8.28	1	1	1	1	5.28387	15.29	1	2	2	2	H2P2	157	17.659	5.40186
PGSC0003DMP400029566	Histone H2B	histone h2b	H2	234	0	0	0	0	0	0	309.441	60.28	2	2	11	122	276.817	51.77	4	2	9	112	0	0	0	0	0	0	311.915	58.16	4	1	9	124	267.526	48.94	3	3	8	105	H2P2	141	15.4086	10.1401
PGSC0003DMP400029977	Harpin binding protein 1	probable plastid-lipid-associated protein 6, chloroplastic	H2	3	0	0	0	0	0	0	5.44589	12	1	2	2	2	3.21851	4.36	1	1	1	1	0	0	0	0	0	0	3.02475	7.64	1	1	1	1	3.19813	4.36	1	1	1	1	H2P2	275	30.0727	8.1626
PGSC0003DMP400030249	Chloroplast protease	ATP-dependent zinc metalloprotease FTSH 2, chloroplastic	H2	4	0	0	0	0	0	0	2.53307	1.88	1	1	1	1	10.2681	5.92	1	2	2	3	0	0	0	0	0	0	2.49595	1.88	1	1	1	1	2.59016	1.88	1	1	1	1	H2P2	693	74.3698	6.52197
PGSC0003DMP400030463	Glyceraldehyde 3-phosphate dehydrogenase	glyceraldehyde-3-phosphate dehydrogenase, cytosolic	H2	5	0	0	0	0	0	0	3.13927	7.99	1	1	1	1	12.0055	20.12	1	2	4	4	0	0	0	0	0	0	3.18191	4.14	1	1	1	1	22.9749	29.29	2	4	7	8	H2P2	338	36.6238	6.81494
PGSC0003DMP400030887	Conserved gene of unknown function	NADH-ubiquinone oxidoreductase 11 kDa subunit	H2	3	0	0	0	0	0	0	3.44321	19.54	1	1	1	1	6.3881	33.33	1	2	2	2	0	0	0	0	0	0	6.52963	33.33	1	2	2	2	6.39041	33.33	1	2	2	2	H2P2	87	10.7472	6.78564
PGSC0003DMP400031530	U3 small nucleolar ribonucleoprotein protein mpp10	U3 small nucleolar ribonucleoprotein protein MPP10 isoform X2	H2	7	0	0	0	0	0	0	20.4557	14.88	2	5	5	6	2.92962	2.9	2	1	1	1	2.69894	3.81	2	1	1	1	8.55331	8.17	2	3	3	3	0	0	0	0	0	0	H2P2	551	62.2753	4.56396
PGSC0003DMP400031856	Aspartic protease	cyprosin-like	H2	4	0	0	0	0	0	0	2.41639	2.37	1	1	1	1	7.6558	7.31	1	3	3	3	0	0	0	0	0	0	5.07268	4.94	1	2	2	2	5.51422	4.94	1	2	2	2	H2P2	506	54.8944	6.39209
PGSC0003DMP400032267	Fad NAD binding oxidoreductases	protein yippee-like At4g27740	H2	5	0	0	0	0	0	0	2.69085	14.02	1	1	1	1	11.4461	33.64	2	4	4	4	0	0	0	0	0	0	8.74468	23.36	1	3	3	3	13.9911	34.58	2	4	4	5	H2P2	107	12.0972	8.93896
PGSC0003DMP400032837	Conserved gene of unknown function	PREDICTED: uncharacterized protein LOC102594065	H2	4	0	0	0	0	0	0	3.43799	11.3	1	1	1	1	8.43569	23.48	1	2	2	3	0	0	0	0	0	0	5.94228	23.48	1	2	2	2	6.32916	23.48	1	2	2	2	H2P2	115	12.6775	9.53955
PGSC0003DMP400033500	Conserved gene of unknown function	universal stress protein PHOS34	H2	5	0	0	0	0	0	0	5.79827	9.92	8	2	2	2	8.52221	16.53	8	3	3	3	0	0	0	0	0	0	2.79988	6.61	1	1	1	1	8.11907	5.37	1	1	1	3	H2P2	242	26.3851	4.88135
PGSC0003DMP400033534	NADH-ubiquinone oxidoreductase 24 kDa subunit, mitochondrial	NADH dehydrogenase [ubiquinone] flavoprotein 2, mitochondrial	H2	3	0	0	0	0	0	0	3.21198	3.92	1	1	1	1	5.76561	10.59	1	2	2	2	0	0	0	0	0	0	6.47666	10.59	1	2	2	2	9.55418	10.59	1	2	2	3	H2P2	255	28.2581	8.1333
PGSC0003DMP400033906	Chlorophyll a/b binding protein	chlorophyll a-b binding protein P4, chloroplastic	H2	50	0	0	0	0	0	0	81.4882	63.75	2	11	11	23	91.7991	63.75	2	11	11	27	0	0	0	0	0	0	63.8653	63.35	2	10	10	18	82.3569	62.95	2	10	10	26	H2P2	251	27.7511	6.93213
PGSC0003DMP400033908	Geranylgeranyl diphosphate reductase, chloroplastic	geranylgeranyl diphosphate reductase, chloroplastic	H2	5	0	0	0	0	0	0	5.68541	4.53	1	2	2	2	9.95405	9.91	1	3	3	3	0	0	0	0	0	0	6.64415	6.47	1	2	2	2	5.81059	6.47	1	2	2	2	H2P2	464	51.2002	8.92432
PGSC0003DMP400035063	Translocon-associated protein beta family protein	translocon-associated protein subunit beta	H2	6	0	0	0	0	0	0	6.65162	14.45	2	2	2	2	13.9239	21.97	2	3	3	4	0	0	0	0	0	0	20.6508	21.97	2	3	3	6	14.3036	21.97	2	3	3	4	H2P2	173	18.8557	5.16064
PGSC0003DMP400035476	14-3-3 protein 9	14-3-3 protein 9	H2	24	0	0	0	0	0	0	35.1194	34.87	4	5	8	11	39.8591	42.15	3	6	9	13	0	0	0	0	0	0	43.4113	40.23	3	4	8	14	35.1301	29.5	3	3	6	11	H2P2	261	29.4555	4.81787
PGSC0003DMP400035552	ATP synthase subunit b', chloroplastic	ATP synthase subunit b', chloroplastic-like	H2	16	9.67469	17.49	2	3	3	3	45.4785	30.94	2	6	6	13	0	0	0	0	0	0	9.71206	15.25	2	3	3	3	67.5444	30.94	2	6	6	19	0	0	0	0	0	0	H2P2	223	24.4109	5.84619
PGSC0003DMP400035620	Photosystem I reaction center subunit X psaK	photosystem I reaction center subunit psaK, chloroplastic	H2	13	0	0	0	0	0	0	20.6497	43.08	1	4	4	7	17.9804	43.08	1	4	4	6	0	0	0	0	0	0	17.1461	43.08	1	4	4	6	17.9407	43.08	1	4	4	6	H2P2	130	13.265	10.1694
PGSC0003DMP400035839	Elicitor-inducible protein EIG-J7	PLAT domain-containing protein 3-like	H2	10	0	0	0	0	0	0	9.54781	13.99	1	1	2	3	20.2036	24.35	1	2	3	7	0	0	0	0	0	0	16.9302	34.72	1	3	4	5	15.1066	24.35	1	2	3	5	H2P2	193	21.4714	5.10986
PGSC0003DMP400036738	40S ribosomal protein S25-1	40S ribosomal protein S25	H2	9	0	0	0	0	0	0	9.95373	24.07	2	2	2	4	13.6211	33.33	3	3	3	5	0	0	0	0	0	0	13.2112	24.07	2	2	2	5	18.0858	41.67	2	2	4	7	H2P2	108	11.9606	10.5356
PGSC0003DMP400037174	Pom30 protein	mitochondrial outer membrane protein porin 2-like	H2	5	0	0	0	0	0	0	5.24026	8.7	3	2	2	2	10.2284	11.59	1	2	2	3	0	0	0	0	0	0	2.74618	7.61	1	1	1	1	13.4909	17.03	2	2	3	4	H2P2	276	29.3025	8.83643
PGSC0003DMP400037531	Small nuclear ribonucleoprotein-associated protein	small nuclear ribonucleoprotein-associated protein B'-like	H2	3	0	0	0	0	0	0	5.48029	8.68	3	2	2	2	2.47172	3.31	2	1	1	1	0	0	0	0	0	0	2.94273	3.31	2	1	1	1	3.01735	3.31	2	1	1	1	H2P2	242	25.1917	11.1655
PGSC0003DMP400037980	Conserved gene of unknown function	photosynthetic NDH subunit of subcomplex B 4, chloroplastic	H2	5	0	0	0	0	0	0	2.59766	12.93	3	1	1	1	13.6968	24.14	3	2	2	4	0	0	0	0	0	0	17.1536	44.83	3	4	4	5	12.1832	24.14	3	3	3	4	H2P2	116	13.6355	4.67822
PGSC0003DMP400038314	Heat shock cognate protein 80	heat shock cognate protein 80	H2	20	0	0	0	0	0	0	23.9387	10.3	8	5	5	7	42.1887	22.6	7	1	11	13	0	0	0	0	0	0	12.836	7.3	9	4	4	4	19.6395	11.87	7	5	5	5	H2P2	699	80.2217	5.03369
PGSC0003DMP400038514	Photosystem II 10 kDa polypeptide, chloroplastic	photosystem II 10 kDa polypeptide, chloroplastic	H2	20	0	0	0	0	0	0	27.2665	18.84	1	3	3	9	33.059	18.84	1	4	4	11	0	0	0	0	0	0	35.949	24.64	1	5	5	12	37.362	26.81	1	5	5	12	H2P2	138	14.3905	9.5249
PGSC0003DMP400039197	30S ribosomal protein S18, chloroplastic	ribosomal protein S18 (chloroplast)	H2	7	0	0	0	0	0	0	3.48139	11.88	1	1	1	1	17.3641	21.78	1	2	2	6	0	0	0	0	0	0	15.0037	20.79	1	2	2	5	11.7652	18.81	1	2	2	4	H2P2	101	12.0448	11.9126
PGSC0003DMP400039342	RNA-binding protein AKIP1	UBP1-associated protein 2A-like	H2	16	0	0	0	0	0	0	47.7987	29.47	4	10	11	15	2.68031	3.27	3	1	1	1	18.9788	12.34	3	3	3	4	36.9691	28.72	3	7	7	10	0	0	0	0	0	0	H2P2	397	44.6856	4.83057
PGSC0003DMP400040035	NADH-ubiquinone oxidoreductase 12 kDa subunit, mitochondrial	NADH dehydrogenase [ubiquinone] 1 beta subcomplex subunit 10-A-like	H2	2	0	0	0	0	0	0	2.33417	10.38	1	1	1	1	2.65152	26.42	1	1	1	1	0	0	0	0	0	0	4.76947	20.75	1	2	2	2	2.62628	26.42	1	1	1	1	H2P2	106	12.4934	8.00146
PGSC0003DMP400040356	Chlorophyll a-b binding protein 6A, chloroplastic	chlorophyll a-b binding protein 6A, chloroplastic	H2	30	0	0	0	0	0	0	35.0589	35.77	2	9	9	11	61.3844	40.65	2	11	11	19	0	0	0	0	0	0	40.724	39.84	2	9	9	13	57.2121	35.77	2	9	9	18	H2P2	246	26.6035	5.60498
PGSC0003DMP400040423	Histone H2B	probable histone H2B.3	H2	245	0	0	0	0	0	0	332.153	59.86	2	3	12	129	300.199	53.74	4	4	11	116	0	0	0	0	0	0	345.018	70.75	4	5	13	133	307.477	47.62	3	4	9	115	H2P2	147	16.0979	10.1108
PGSC0003DMP400040870	ALY protein	THO complex subunit 4D	H2	10	0	0	0	0	0	0	19.2596	25.36	2	4	5	6	11.7914	21.01	2	4	4	4	0	0	0	0	0	0	18.996	25.36	2	4	5	6	11.2312	21.01	2	4	4	4	H2P2	276	29.3301	11.2095
PGSC0003DMP400041362	Ribosomal protein L25	60S ribosomal protein L23a	H2	9	0	0	0	0	0	0	5.28848	16.99	4	2	2	2	19.6252	23.53	2	4	5	7	0	0	0	0	0	0	17.6556	23.53	2	4	5	6	19.5962	23.53	2	4	5	7	H2P2	153	17.2087	10.2573
PGSC0003DMP400041520	Chaperonin-60 beta subunit	ruBisCO large subunit-binding protein subunit beta, chloroplastic	H2	9	0	0	0	0	0	0	2.85782	3.08	3	1	1	1	24.7411	19.83	4	8	8	8	2.26134	2.22	3	1	1	1	0	0	0	0	0	0	21.2926	15.04	4	7	7	7	H2P2	585	61.5116	6.22705
PGSC0003DMP400041576	30S ribosomal protein S4, chloroplastic	ribosomal protein S4 (chloroplast)	H2	3	0	0	0	0	0	0	7.89606	8.33	1	1	1	2	3.57179	15	1	1	1	1	0	0	0	0	0	0	14.3642	30	1	3	3	4	10.8552	27.22	1	3	3	3	H2P2	180	20.9595	10.1401
PGSC0003DMP400041832	14-3-3 protein 4	---NA---	H2	17	0	0	0	0	0	0	24.1346	25.77	4	3	6	8	26.5986	24.23	4	4	7	9	0	0	0	0	0	0	22.5592	19.62	3	2	5	7	29.9815	28.08	4	5	8	10	H2P2	260	29.2926	4.729
PGSC0003DMP400041861	Neighbor of COX4	ER membrane protein complex subunit 8/9 homolog	H2	5	0	0	0	0	0	0	7.50446	8.82	1	1	1	2	12.1082	27.45	1	3	3	3	0	0	0	0	0	0	9.97057	21.08	1	3	3	3	8.46636	21.08	1	2	2	2	H2P2	204	22.8038	5.60498
PGSC0003DMP400042800	Translationally-controlled tumor protein homolog	translationally-controlled tumor protein homolog	H2	10	0	0	0	0	0	0	8.5272	21.43	2	3	3	3	23.5895	34.52	2	4	4	7	0	0	0	0	0	0	14.7819	33.33	2	4	4	5	19.8954	33.33	2	4	4	7	H2P2	168	18.8345	4.729
PGSC0003DMP400043495	One-helix protein	light-harvesting complex-like protein OHP2, chloroplastic	H2	7	0	0	0	0	0	0	5.39184	16.67	1	2	2	2	14.4768	16.67	1	3	3	5	0	0	0	0	0	0	12.8426	16.67	1	2	2	4	15.1888	16.67	1	3	3	5	H2P2	168	18.3182	9.26123
PGSC0003DMP400043927	NADH dehydrogenase	NAD(P)H-quinone oxidoreductase subunit M, chloroplastic	H2	15	0	0	0	0	0	0	15.792	37.14	1	5	5	5	33.5791	52.38	1	7	7	10	0	0	0	0	0	0	43.4629	52.38	1	7	7	12	21.3396	42.86	1	6	6	7	H2P2	210	24.464	5.88428
PGSC0003DMP400043976	ATP-dependent Clp protease proteolytic subunit	ATP-dependent Clp protease proteolytic subunit-related protein 1, chloroplastic	H2	5	0	0	0	0	0	0	2.80213	3.05	1	1	1	1	12.2182	13.74	1	3	3	4	0	0	0	0	0	0	3.15634	4.83	1	1	1	1	13.5109	10.94	1	3	3	5	H2P2	393	43.3824	7.47412
PGSC0003DMP400044435	Conserved gene of unknown function	MICOS complex subunit Mic10-like	H2	3	0	0	0	0	0	0	2.52792	12.12	1	1	1	1	5.62743	22.22	1	2	2	2	0	0	0	0	0	0	10.4336	34.34	1	2	2	3	7.77285	34.34	1	2	2	2	H2P2	99	10.6162	5.05908
PGSC0003DMP400045128	VAP27	vesicle-associated protein 1-2-like	H2	4	0	0	0	0	0	0	6.70417	11.97	1	2	2	2	5.48416	11.97	1	2	2	2	0	0	0	0	0	0	6.46904	11.97	1	2	2	2	5.53188	11.97	1	2	2	2	H2P2	234	26.1776	8.89502
PGSC0003DMP400045450	Storekeeper protein	STOREKEEPER protein	H2	8	0	0	0	0	0	0	19.8858	30.14	3	4	5	6	7.71319	15.07	1	2	2	2	12.795	15.07	3	2	3	4	32.337	41.55	3	7	9	10	0	0	0	0	0	0	H2P2	219	24.6488	9.1001
PGSC0003DMP400045689	Arginine/serine-rich splicing factor	serine/arginine-rich splicing factor RSZ22-like isoform X2	H2	2	0	0	0	0	0	0	2.81232	7.65	1	1	1	1	2.85868	7.65	1	1	1	1	3.15474	7.65	1	1	1	1	5.10455	15.3	1	2	2	2	0	0	0	0	0	0	H2P2	183	20.8115	11.2241
PGSC0003DMP400045729	Cytochrome b-c1 complex subunit 9	cytochrome b-c1 complex subunit 9	H2	10	0	0	0	0	0	0	12.3288	59.72	2	4	4	4	20.7374	45.83	2	4	4	6	0	0	0	0	0	0	13.0632	59.72	2	4	4	4	26.9421	61.11	2	5	5	9	H2P2	72	8.04322	9.24658
PGSC0003DMP400046006	Conserved gene of unknown function	dnaj protein erdj3b	H2	9	0	0	0	0	0	0	4.99193	17.18	2	2	2	2	19.9042	37.42	2	6	6	7	0	0	0	0	0	0	16.9231	37.42	2	6	6	6	11.9744	31.9	2	4	4	4	H2P2	163	17.5668	9.46631
PGSC0003DMP400046035	Fiber protein Fb15	fiber protein Fb15	H2	5	0	0	0	0	0	0	5.54076	18.39	1	1	1	2	8.32981	20.69	1	2	2	3	0	0	0	0	0	0	7.89328	18.39	1	1	1	3	10.832	20.69	1	2	2	4	H2P2	87	9.90522	9.46631
PGSC0003DMP400046104	Deacetylase	histone deacetylase HDT1-like	H2	9	0	0	0	0	0	0	17.8166	8.15	2	3	3	5	13.7979	8.15	2	2	2	4	0	0	0	0	0	0	22.5072	7.02	1	2	4	7	12.8113	8.71	2	3	3	4	H2P2	356	38.0539	5.38916
PGSC0003DMP400046332	Isoform 2 of PsbP 2, chloroplastic	photosynthetic NDH subunit of lumenal location 1, chloroplastic	H2	11	0	0	0	0	0	0	11.2866	20.35	2	3	3	4	22.5955	30.97	2	4	4	7	0	0	0	0	0	0	18.8719	32.74	2	5	5	6	18.3541	34.07	2	5	5	6	H2P2	226	25.577	8.39697
PGSC0003DMP400046714	60S ribosomal protein L27	60S ribosomal protein L27	H2	5	0	0	0	0	0	0	5.76768	14.07	3	2	2	2	9.60124	32.59	4	3	3	3	0	0	0	0	0	0	9.77972	24.44	1	2	2	3	8.94646	32.59	3	2	3	3	H2P2	135	15.6178	10.4478
PGSC0003DMP400046720	NAD dependent epimerase/dehydratase	chloroplast stem-loop binding protein of 41 kDa b, chloroplastic	H2	4	0	0	0	0	0	0	2.30976	2.64	2	1	1	1	13.0882	12.93	2	2	2	3	6.76262	9.76	3	2	2	2	0	0	0	0	0	0	2.70043	4.49	2	1	1	1	H2P2	379	42.4178	8.1626
PGSC0003DMP400046919	Chloroplast-specific ribosomal protein	ribosome-binding factor PSRP1, chloroplastic	H2	5	0	0	0	0	0	0	2.49001	5.13	1	1	1	1	11.5208	13.78	1	3	3	4	0	0	0	0	0	0	12.9181	23.72	1	4	4	4	9.82272	16.99	1	2	2	3	H2P2	312	34.8929	6.04932
PGSC0003DMP400046987	Conserved gene of unknown function	coiled-coil domain-containing protein 12	H2	3	0	0	0	0	0	0	5.153	16.78	1	2	2	2	2.25203	7.38	1	1	1	1	0	0	0	0	0	0	11.9325	35.57	1	3	3	4	3.00944	8.72	1	1	1	1	H2P2	149	17.3528	4.84326
PGSC0003DMP400047243	Ribosomal protein L33	60S ribosomal protein L35a-3	H2	7	0	0	0	0	0	0	8.40687	26.79	3	1	2	3	10.6208	26.79	3	1	2	4	0	0	0	0	0	0	9.65216	26.79	3	1	2	3	6.38571	26.79	3	1	2	2	H2P2	112	12.9238	10.4331
PGSC0003DMP400047601	ATP synthase D chain, mitochondrial	ATP synthase subunit d, mitochondrial	H2	17	0	0	0	0	0	0	5.70898	15.48	3	2	2	2	51.915	52.98	1	4	9	15	0	0	0	0	0	0	27.4761	41.67	4	7	7	8	49.3406	45.24	1	4	8	14	H2P2	168	19.7951	5.40186
PGSC0003DMP400047626	Elongation factor 1B alpha-subunit	Elongation factor 1-delta	H2	16	0	0	0	0	0	0	19.163	31.28	1	3	4	6	35.9705	43.61	1	6	6	10	0	0	0	0	0	0	30.4203	42.73	2	4	5	9	33.2258	43.61	1	5	5	9	H2P2	227	24.5183	4.70361
PGSC0003DMP400048111	Ribosomal protein L5	60S ribosomal protein L5-like	H2	8	3.9385	5.98	1	1	1	1	23.3149	13.95	2	3	4	7	0	0	0	0	0	0	0	0	0	0	0	0	34.409	26.25	2	5	6	10	20.0058	19.93	1	1	4	6	H2P2	301	34.579	9.34912
PGSC0003DMP400048518	60S ribosomal protein L1	60S ribosomal protein L4-like	H2	5	4.85664	4.19	1	1	1	1	11.5454	17	1	3	4	4	0	0	0	0	0	0	14.4034	16.01	1	3	4	4	0	0	0	0	0	0	4.03698	4.68	1	1	1	1	H2P2	406	44.8691	10.3306
PGSC0003DMP400049029	Histidine triad (Hit) protein	14 kDa zinc-binding protein	H2	5	0	0	0	0	0	0	6.51536	26.15	1	2	2	2	9.21304	37.69	1	3	3	3	0	0	0	0	0	0	3.80036	13.08	1	1	1	1	9.5816	37.69	1	3	3	3	H2P2	130	14.2845	5.80811
PGSC0003DMP400049112	Beta-fructofuranosidase	apoplastic invertase	H2	7	0	0	0	0	0	0	5.46456	8.02	4	2	2	2	17.7877	13.25	4	5	5	5	0	0	0	0	0	0	13.3666	10.07	2	3	3	4	11.3089	10.07	2	3	3	3	H2P2	536	60.9127	8.76318
PGSC0003DMP400049137	U2 snrnp auxiliary factor, small subunit	splicing factor U2af small subunit B-like	H2	7	0	0	0	0	0	0	18.5112	15.75	1	2	3	6	3.26755	6.59	2	1	1	1	6.44252	8.42	2	2	2	2	18.1419	19.05	3	4	4	6	0	0	0	0	0	0	H2P2	273	31.6432	9.30518
PGSC0003DMP400049986	SAP1 protein	AT-hook motif nuclear-localized protein 14	H2	10	0	0	0	0	0	0	29.1511	32.12	1	7	7	9	3.16104	3.64	1	1	1	1	14.5644	12.12	1	2	2	4	15.0112	15.76	1	4	4	4	0	0	0	0	0	0	H2P2	330	34.1307	8.96826
PGSC0003DMP400050365	NADH dehydrogenase	probable NADH dehydrogenase [ubiquinone] 1 alpha subcomplex subunit 5, mitochondrial	H2	5	0	0	0	0	0	0	8.87054	10.29	1	1	1	2	11.7174	20	1	2	2	3	0	0	0	0	0	0	25.764	32.57	1	4	4	7	7.89325	10.29	1	1	1	2	H2P2	175	19.812	5.22412
PGSC0003DMP400050495	ATP synthase subunit d	V-type proton ATPase subunit D-like	H2	7	0	0	0	0	0	0	5.33362	10.34	1	2	2	2	15.6111	21.84	1	5	5	5	0	0	0	0	0	0	2.82597	4.98	1	1	1	1	11.0834	14.94	1	4	4	4	H2P2	261	29.0177	9.61279
PGSC0003DMP400050789	Histone H2B.11	histone H2B-like	H2	226	0	0	0	0	0	0	298.368	62.59	3	2	11	118	271.875	48.98	4	3	8	108	0	0	0	0	0	0	328.575	63.95	4	3	10	128	262.479	40.82	3	2	6	103	H2P2	147	16.0839	9.979
PGSC0003DMP400050946	60S ribosomal protein L9	60S ribosomal protein L9-1-like	H2	15	0	0	0	0	0	0	29.4983	38.92	2	1	6	9	19.0782	29.19	2	1	4	6	0	0	0	0	0	0	37.1246	47.03	2	2	6	10	30.5484	29.73	2	1	5	9	H2P2	185	20.9884	9.61279
PGSC0003DMP400051204	PsbP domain-containing protein 3, chloroplastic	psbP domain-containing protein 3, chloroplastic	H2	3	0	0	0	0	0	0	2.65696	6.97	2	1	1	1	6.16356	15.42	2	2	2	2	0	0	0	0	0	0	3.17998	6.97	2	1	1	1	2.83495	6.97	2	1	1	1	H2P2	201	22.2255	6.58057
PGSC0003DMP400051213	Glyceraldehyde-3-phosphate dehydrogenase B subunit	glyceraldehyde-3-phosphate dehydrogenase B, chloroplastic	H2	36	0	0	0	0	0	0	31.9322	25.56	1	7	10	11	75.2929	37.78	1	8	18	25	0	0	0	0	0	0	45.2629	31.78	1	4	13	15	101.613	40.44	1	8	17	31	H2P2	450	47.8966	7.60596
PGSC0003DMP400052084	Conserved gene of unknown function	ER membrane protein complex subunit 7 homolog	H2	2	0	0	0	0	0	0	2.90061	10.39	1	1	1	1	2.89501	10.39	1	1	1	1	3.1435	10.39	1	1	1	1	0	0	0	0	0	0	5.33973	18.18	1	2	2	2	H2P2	154	17.1356	5.04639
PGSC0003DMP400052089	30S ribosomal protein S15, chloroplastic	ribosomal protein S15 (chloroplast)	H2	14	0	0	0	0	0	0	20.1775	55.17	1	5	5	6	28.0532	55.17	1	6	6	8	0	0	0	0	0	0	32.9533	55.17	1	7	7	10	33.2593	63.22	1	8	8	10	H2P2	87	10.4689	10.5796
PGSC0003DMP400052341	Cytosolic ascorbate peroxidase 1	L-ascorbate peroxidase 1, cytosolic	H2	16	0	0	0	0	0	0	22.0675	29.2	4	5	5	6	37.8373	29.2	4	6	6	10	0	0	0	0	0	0	15.7666	25.2	4	3	3	4	36.4592	29.2	4	5	5	10	H2P2	250	27.3999	6.17627
PGSC0003DMP400052909	NADH dehydrogenase	NADH dehydrogenase [ubiquinone] 1 alpha subcomplex subunit 2-like	H2	4	0	0	0	0	0	0	2.44834	11.22	1	1	1	1	8.97756	37.76	1	3	3	3	0	0	0	0	0	0	4.821	26.53	1	2	2	2	8.19679	37.76	1	3	3	3	H2P2	98	11.091	9.45166
PGSC0003DMP400052979	Peptidyl-prolyl cis-trans isomerase	peptidyl-prolyl cis-trans isomerase CYP19-4	H2	5	0	0	0	0	0	0	5.35555	11.11	1	2	2	2	8.12546	15.46	1	2	2	3	0	0	0	0	0	0	5.61587	15.46	1	2	2	2	7.93509	19.81	1	3	3	3	H2P2	207	22.1673	8.95361
PGSC0003DMP400053344	Cytochrome-c oxidase	cytochrome c oxidase subunit 6a, mitochondrial	H2	6	0	0	0	0	0	0	6.20625	17	1	1	1	2	14.5714	32	1	2	2	4	0	0	0	0	0	0	13.3686	51	2	3	3	4	9.81122	32	1	2	2	3	H2P2	100	11.2328	9.46631
PGSC0003DMP400053669	14-3-3 protein	14-3-3-like protein C	H2	20	0	0	0	0	0	0	35.4681	36.68	4	3	9	12	24.7066	30.89	3	2	7	8	0	0	0	0	0	0	36.186	35.52	3	4	9	11	35.5873	32.82	3	2	8	11	H2P2	259	29.2906	4.84326
PGSC0003DMP400054004	FK506-binding protein	peptidyl-prolyl cis-trans isomerase FKBP53	H2	14	0	0	0	0	0	0	43.6377	25.36	2	10	10	11	14.2212	4.54	1	3	3	3	0	0	0	0	0	0	54.3142	23.71	2	10	10	13	4.67489	3.92	1	1	1	1	H2P2	485	53.5804	5.36377
PGSC0003DMP400055232	Binding protein	protein MET1, chloroplastic	H2	20	0	0	0	0	0	0	23.3873	24	2	6	6	7	40.2505	28	2	11	11	13	0	0	0	0	0	0	17.503	21.54	2	5	5	5	26.5065	24.31	2	7	7	8	H2P2	325	36.4304	6.37939
PGSC0003DMP400055391	RRNA-processing protein EBP2	probable rRNA-processing protein EBP2 homolog	H2	9	0	0	0	0	0	0	20.7432	31.62	2	7	7	7	5.33124	11	2	2	2	2	5.14399	9.62	2	2	2	2	27.95	27.15	2	5	5	8	0	0	0	0	0	0	H2P2	291	33.4157	9.21729
PGSC0003DMP400055787	Ribulose bisphosphate carboxylase large chain	ribulose 1,5-bisphosphate carboxylase/oxygenase large subunit (chloroplast)	H2	19	0	0	0	0	0	0	24.9105	23.76	1	7	7	9	30.7894	24.03	1	7	7	10	0	0	0	0	0	0	29.4502	31.49	1	9	9	10	52.0487	33.7	1	10	10	17	H2P2	362	40.2425	7.54736
PGSC0003DMP400055849	SET protein, phospatase 2A inhibitor	NAP1-related protein 2-like	H2	5	0	0	0	0	0	0	13.9638	21.84	1	4	4	4	2.32728	4.6	1	1	1	1	0	0	0	0	0	0	8.79614	16.48	1	3	3	3	2.64348	4.6	1	1	1	1	H2P2	261	30.3276	4.33545
PGSC0003DMP400055918	60S ribosomal protein L7A	60S ribosomal protein L7a-2-like	H2	8	0	0	0	0	0	0	15.7423	30.12	3	1	6	6	5.02949	9.24	5	2	2	2	10.732	13.25	4	3	3	4	10.1232	15.66	3	4	4	4	0	0	0	0	0	0	H2P2	249	28.6831	10.3892
PGSC0003DMP400056097	Nucleolar essential protein	ribosomal RNA small subunit methyltransferase NEP1-like	H2	3	0	0	0	0	0	0	6.24208	12.23	1	2	2	2	2.25845	5.4	1	1	1	1	0	0	0	0	0	0	10.4486	11.87	1	2	2	3	2.5461	5.4	1	1	1	1	H2P2	278	31.5038	9.18799
PGSC0003DMP400056206	50S ribosomal protein L29, chloroplastic	50S ribosomal protein L29, chloroplastic-like	H2	4	0	0	0	0	0	0	2.26277	6.59	2	1	1	1	8.39458	20.36	1	1	3	3	0	0	0	0	0	0	10.6357	20.36	1	1	3	4	5.4774	8.38	1	1	2	2	H2P2	167	19.2892	10.1255
PGSC0003DMP400056216	Structural molecule	probable plastid-lipid-associated protein 4, chloroplastic	H2	4	0	0	0	0	0	0	2.41733	9.01	1	1	1	1	9.3096	33.33	1	3	3	3	0	0	0	0	0	0	5.87232	13.51	3	2	2	2	5.95128	22.52	1	2	2	2	H2P2	111	12.7068	9.29053
PGSC0003DMP400057441	L24 ribosomal protein	60S ribosomal protein L26-1	H2	9	0	0	0	0	0	0	14.9877	30.14	1	3	5	5	12.9432	23.97	1	1	4	4	2.66652	8.22	1	1	1	1	0	0	0	0	0	0	16.9536	30.82	1	2	6	6	H2P2	146	16.7542	10.9019
PGSC0003DMP400059680	Conserved gene of unknown function	Synechocystis YCF37	H2	9	0	0	0	0	0	0	12.0856	12.26	1	3	3	4	21.2395	16.77	1	4	4	5	0	0	0	0	0	0	27.456	16.77	1	5	5	8	26.5912	16.77	1	5	5	7	H2P2	155	15.8655	6.75635
PGSC0003DMP400062436	Ribosomal protein L23	60S ribosomal protein L23a	H2	6	10.2077	24.29	4	1	1	3	0	0	0	0	0	0	8.2809	37.14	3	1	2	3	0	0	0	0	0	0	6.69968	37.14	3	1	2	2	8.06546	37.14	3	1	2	3	H2P2	70	7.98243	9.5249
PGSC0003DMP400067062	Conserved gene of unknown function	NAD(P)H-quinone oxidoreductase subunit S, chloroplastic	H2	6	0	0	0	0	0	0	2.89686	7.66	1	1	1	1	15.5839	18.95	1	3	3	5	0	0	0	0	0	0	6.52164	7.66	1	1	1	2	7.26757	7.66	1	1	1	2	H2P2	248	26.9597	7.13721
PGSC0003DMP400068407	Photosystem II CP47 chlorophyll apoprotein	PsbB (plastid)	H2	9	0	0	0	0	0	0	10.0337	7.25	1	4	4	4	14.9512	8.33	1	4	4	5	0	0	0	0	0	0	19.9185	11.73	1	6	6	7	5.39558	1.85	1	2	2	2	H2P2	648	71.1329	6.84424
PGSC0003DMP400052757	Histone H2B	probable histone H2B.3	H3	278	137.736	65.75	9	2	10	48	305.899	58.9	2	3	12	121	271.352	50.68	4	3	10	109	0	0	0	0	0	0	316.063	58.9	4	3	11	125	264.287	44.52	3	3	8	104	H3P2	146	16.0559	10.0522
PGSC0003DMP400007654	Chlorophyll a,b binding protein type I	chlorophyll a-b binding protein 4, chloroplastic	H3	169	8.52768	19.25	2	2	2	2	233.076	67.17	1	2	10	80	227.457	58.49	1	2	10	87	0	0	0	0	0	0	128.268	64.91	1	2	10	48	284.126	64.91	1	2	11	112	H3P2	265	28.6443	5.16064
PGSC0003DMP400000965	Carbonic anhydrase	carbonic anhydrase, chloroplastic	H3	63	2.60564	3.12	1	1	1	1	94.6933	46.11	2	12	12	29	112.898	50.16	1	12	13	33	0	0	0	0	0	0	108.821	46.11	1	11	12	32	110.971	51.71	1	12	13	33	H3P2	321	34.5197	6.85889
PGSC0003DMP400034783	Histone H1	histone H1-like	H3	48	10.4809	16.85	2	3	4	4	87.7771	26.01	2	11	12	32	34.2009	18.32	2	5	6	12	0	0	0	0	0	0	61.9466	19.05	2	7	8	23	55.0725	19.05	2	8	9	20	H3P2	273	29.0109	10.5503
PGSC0003DMP400038230	Phosphoglycerate kinase	phosphoglycerate kinase, chloroplastic	H3	45	7.87488	9.13	2	3	3	3	61.7445	40.66	3	14	14	18	79.3253	44.81	3	15	15	24	0	0	0	0	0	0	43.9876	28.84	2	10	10	12	78.4935	44.19	3	14	14	24	H3P2	482	50.4229	7.86963
PGSC0003DMP400031028	14-3-3 protein	14-3-3-like protein B	H3	20	5.59961	5.51	6	1	1	2	30.8136	29.13	4	2	7	10	24.3131	35.04	3	3	7	8	0	0	0	0	0	0	27.9446	22.83	3	1	6	8	32.0499	29.13	3	2	7	10	H3P2	254	28.8163	4.76709
PGSC0003DMP400037659	Photosystem II oxygen-evolving complex protein 3	oxygen-evolving enhancer protein 3-2, chloroplastic-like	H3	20	3.9698	6.09	1	1	1	1	12.9103	22.61	1	3	3	4	51.381	32.61	1	6	6	15	0	0	0	0	0	0	28.4769	26.52	1	4	4	9	93.1751	37.83	1	8	8	29	H3P2	230	24.6761	9.70068
PGSC0003DMP400053706	Transcription regulator	mediator-associated protein 1-like	H3	16	5.58446	7.02	1	2	2	2	38.7129	28.07	1	10	10	12	6.0968	7.52	1	2	2	2	21.3002	7.27	1	4	4	7	42.2993	27.07	1	10	10	12	0	0	0	0	0	0	H3P2	399	43.8045	6.02393
PGSC0003DMP400051475	Ribosomal protein S6	40S ribosomal protein S6-like	H3	15	11.2681	15.79	3	2	2	3	16.9347	21.05	3	4	4	5	22.9988	28.07	3	5	5	7	0	0	0	0	0	0	21.1169	28.07	3	5	5	6	26.6097	33.33	3	6	6	8	H3P2	228	25.9143	9.67139
PGSC0003DMP400012365	Structural constituent of ribosome	30S ribosomal protein S21, chloroplastic	H3	11	11.3475	11.35	1	1	1	3	14.3494	20.54	1	4	4	5	8.44628	25.41	1	3	3	3	0	0	0	0	0	0	17.8242	31.35	1	5	5	6	11.7625	25.41	1	4	4	4	H3P2	185	20.9444	9.26123
PGSC0003DMP400026559	Defensin P322	defensin-like protein	H3	9	6.1377	28.21	2	2	2	2	5.84703	28.21	2	2	2	2	14.5834	28.21	2	2	2	5	0	0	0	0	0	0	5.35783	28.21	2	2	2	2	11.9685	28.21	2	2	2	4	H3P2	78	8.82604	8.54346
PGSC0003DMP400003045	RNA binding protein	heterogeneous nuclear ribonucleoprotein R-like isoform X1	H3	7	3.80336	2.03	2	1	1	1	14.9693	9.13	2	5	5	5	3.91636	2.03	2	1	1	1	3.97759	2.03	2	1	1	1	4.42315	2.03	2	1	1	1	0	0	0	0	0	0	H3P2	789	88.5213	5.66846
PGSC0003DMP400014649	28 kDa small subunit ribosomal protein	40S ribosomal protein S28	H3	6	2.55364	18.46	2	1	1	1	4.74298	29.23	2	2	2	2	8.12354	32.31	2	2	2	3	0	0	0	0	0	0	5.40839	18.46	2	1	1	2	12.9435	32.31	2	2	2	5	H3P2	65	7.5181	11.1655
PGSC0003DMP400000574	40S ribosomal protein S30	40S ribosomal protein S30	H3	5	2.33706	17.74	1	1	1	1	2.5245	16.13	1	1	1	1	8.34772	19.35	1	3	3	3	0	0	0	0	0	0	5.53339	16.13	1	1	1	2	10.5343	19.35	1	3	3	4	H3P2	62	6.92689	12.0298
PGSC0003DMP400000681	60S ribosomal protein L31	60S ribosomal protein L31	H3	5	2.5132	9.17	1	1	1	1	6.99971	28.33	1	2	2	2	6.35966	28.33	2	2	2	2	0	0	0	0	0	0	8.55751	20.83	1	1	1	2	5.77987	28.33	2	2	2	2	H3P2	120	13.8636	9.94971
PGSC0003DMP400002018	Topoisomerase I	DNA topoisomerase 1-like	H3	5	3.7084	1.99	1	1	1	1	8.77961	4.42	1	3	3	3	2.26276	1.99	1	1	1	1	0	0	0	0	0	0	2.57554	1.99	1	1	1	1	2.60834	1.99	1	1	1	1	H3P2	905	100.645	9.56885
PGSC0003DMP400047300	DNA-directed RNA polymerase subunit	DNA-directed RNA polymerases II, IV and V subunit 9A	H3	5	3.89589	13.16	1	1	1	1	10.6035	35.09	1	3	3	3	3.70702	13.16	1	1	1	1	3.46166	13.16	1	1	1	1	11.2649	26.32	1	2	2	3	0	0	0	0	0	0	H3P2	114	13.1051	6.94678
PGSC0003DMP400051416	High mobility group family	HMG-Y-related protein B-like	H3	5	6.03709	13.3	1	2	2	2	5.24091	13.3	1	2	2	2	3.0699	6.91	1	1	1	1	7.53364	26.6	1	3	3	3	10.4181	20.21	1	3	3	4	0	0	0	0	0	0	H3P2	188	20.1856	10.3306
PGSC0003DMP400020190	P23 co-chaperone	putative p23 co-chaperone	H3	4	2.54003	6.96	1	1	1	1	3.49389	5.65	1	1	1	1	8.8511	14.35	1	2	2	2	0	0	0	0	0	0	4.49234	5.65	1	1	1	1	7.73577	14.35	1	2	2	2	H3P2	230	24.295	4.52588
PGSC0003DMP400001291	H/ACA ribonucleoprotein complex subunit	H/ACA ribonucleoprotein complex subunit 2-like protein	H2	14	0	0	0	0	0	0	31.8424	49.68	1	8	8	9	17.6136	41.94	1	4	4	5	8.85394	9.68	1	2	2	3	44.8138	68.39	1	10	11	14	9.63457	32.9	1	3	3	3	H2P3	155	16.9801	9.24658
PGSC0003DMP400001650	Mitochondrial outer membrane protein porin of 36 kDa	mitochondrial outer membrane protein porin of 36 kDa	H2	9	0	0	0	0	0	0	13.3457	12.68	1	2	2	3	18.5375	24.64	1	4	5	6	2.35643	3.99	1	1	1	1	13.6718	17.03	1	2	3	4	24.8706	25.36	1	4	5	7	H2P3	276	29.3762	8.06006
PGSC0003DMP400002842	High mobility group protein	HMG1/2-like protein	H2	5	0	0	0	0	0	0	10.685	30.5	1	3	3	3	7.21674	19.86	1	2	2	2	4.27604	10.64	1	1	1	1	12.4506	29.08	1	3	3	4	3.23672	10.64	1	1	1	1	H2P3	141	15.8058	7.37158
PGSC0003DMP400002882	Glycine-rich protein 2	glycine-rich protein 2-like	H2	5	0	0	0	0	0	0	11.2816	25.69	1	3	3	3	7.06531	16.97	1	2	2	2	11.8627	25.69	1	3	3	3	15.6948	32.11	1	4	4	4	5.3098	10.55	1	1	1	1	H2P3	218	20.821	5.64307
PGSC0003DMP400003131	50S ribosomal protein L5	50S ribosomal protein L5, chloroplastic	H2	8	0	0	0	0	0	0	11.5711	23.68	1	4	4	4	13.1169	19.17	1	3	3	4	2.61445	5.64	1	1	1	1	13.5323	23.68	1	4	4	4	13.4289	23.31	1	4	4	4	H2P3	266	29.3505	9.90576
PGSC0003DMP400004781	Protein G10	protein BUD31 homolog 2	H2	5	2.90851	13.79	1	1	1	1	13.9801	13.79	1	1	1	4	0	0	0	0	0	0	24.4251	20.69	2	2	2	6	14.7107	33.79	1	4	4	5	2.84808	13.79	1	1	1	1	H2P3	145	17.1795	8.39697
PGSC0003DMP400006709	Cysteine protease	low-temperature-induced cysteine proteinase	H2	14	0	0	0	0	0	0	20.9101	18.22	1	5	5	6	27.6277	25.97	1	7	7	8	2.79507	3.19	1	1	1	1	28.0791	22.32	1	6	6	8	30.8169	19.36	1	5	5	8	H2P3	439	48.1109	6.23975
PGSC0003DMP400009292	Peptidyl-prolyl cis-trans isomerase	photosynthetic NDH subunit of lumenal location 5, chloroplastic	H2	9	4.11498	7.26	1	1	1	1	0	0	0	0	0	0	29.0523	27.02	2	4	4	8	3.39708	7.26	1	1	1	1	24.2155	27.02	2	4	4	7	26.4236	27.02	2	4	4	7	H2P3	248	26.5095	9.02686
PGSC0003DMP400009416	Cytochrome b559 subunit alpha	photosystem II cytochrome b559 alpha subunit (chloroplast)	H2	19	0	0	0	0	0	0	17.7377	22.89	1	2	2	7	30.5227	22.89	1	2	2	12	2.31696	10.84	1	1	1	1	35.2092	22.89	1	2	2	14	31.0249	22.89	1	2	2	12	H2P3	83	9.38974	5.23682
PGSC0003DMP400010417	Ribosomal protein L10a	60S ribosomal protein L10a-1	H2	5	0	0	0	0	0	0	9.28921	17.59	5	3	3	3	6.45848	13.89	4	2	2	2	6.54785	12.5	5	2	2	2	6.63548	13.89	4	2	2	2	12.34	23.61	3	4	4	4	H2P3	216	24.5623	9.86182
PGSC0003DMP400010471	40S ribosomal protein S11	40S ribosomal protein S11	H2	8	0	0	0	0	0	0	12.8382	32.69	5	4	4	5	8.44829	17.95	5	2	2	3	8.96953	27.56	5	3	3	3	18.8628	34.62	5	4	4	6	15.2967	26.28	5	3	3	5	H2P3	156	17.1842	10.4771
PGSC0003DMP400010908	Chlorophyll a-b binding protein 4, chloroplastic	chlorophyll a-b binding protein 4, chloroplastic	H2	171	0	0	0	0	0	0	238.668	65.66	1	1	10	82	233.757	56.98	1	1	10	89	23.5829	38.49	2	4	7	8	131.793	63.4	1	1	10	49	293.225	63.4	1	1	11	115	H2P3	265	28.6993	5.46533
PGSC0003DMP400011429	Histone H2A	probable histone H2AXb	H2	150	0	0	0	0	0	0	216.297	52.82	4	1	5	74	259.686	64.08	4	1	6	76	49.8368	65.49	3	1	6	15	271.166	58.45	4	1	5	84	241.244	52.82	4	1	4	71	H2P3	142	14.689	10.3159
PGSC0003DMP400011772	ASR4	ASR4 protein	H2	7	0	0	0	0	0	0	17.5232	20.26	1	5	6	6	2.70667	4.58	1	1	1	1	14.3343	15.03	1	2	2	3	29.2384	36.6	1	5	5	7	5.85225	8.82	1	2	2	2	H2P3	306	33.9363	5.0083
PGSC0003DMP400012128	Ribosomal protein	50S ribosomal protein L1, chloroplastic	H2	5	0	0	0	0	0	0	6.2465	9.09	1	2	2	2	9.35477	12.02	1	3	3	3	10.3506	8.8	1	2	2	3	5.65998	9.09	1	2	2	2	14.9002	17.89	1	5	5	5	H2P3	341	37.2997	9.15869
PGSC0003DMP400012374	Pre-mRNA-splicing factor isy-1	pre-mRNA-splicing factor ISY1 homolog	H2	8	0	0	0	0	0	0	21.9413	34.11	1	7	7	7	3.00319	4.68	1	1	1	1	11.3095	15.05	1	3	3	3	10.4501	16.39	1	3	3	3	2.70428	4.68	1	1	1	1	H2P3	299	35.4002	6.12549
PGSC0003DMP400012499	50S ribosomal protein L4, chloroplastic	50S ribosomal protein L4, chloroplastic	H2	9	0	0	0	0	0	0	11.2711	16	1	3	3	4	15.7872	16.29	1	4	4	5	3.0211	4.86	1	1	1	1	9.99363	8	1	2	2	3	22.1756	16.29	1	4	4	6	H2P3	350	39.5495	4.60205
PGSC0003DMP400012953	H/ACA ribonucleoprotein complex subunit 4	H/ACA ribonucleoprotein complex subunit 4-like	H2	27	0	0	0	0	0	0	74.9741	29.67	2	16	16	22	14.7065	8.9	2	4	4	5	3.52561	2.79	1	1	1	1	75.5308	33.86	2	15	15	21	2.76708	2.62	1	1	1	1	H2P3	573	64.32	9.27588
PGSC0003DMP400013055	Chlorophyll a/b-binding protein PS II-Type I	Chlorophyll a-b binding protein 3C, chloroplastic	H2	125	0	0	0	0	0	0	151.967	64.02	4	2	9	50	195.947	62.2	4	2	9	75	52.1956	60.37	5	3	10	14	123.419	62.2	4	2	9	46	210.165	63.41	4	3	11	86	H2P3	328	35.0436	5.70654
PGSC0003DMP400013167	60S ribosomal protein L38	60s ribosomal protein l38	H2	6	0	0	0	0	0	0	6.07485	36.23	5	2	2	2	10.5538	36.23	5	2	2	4	2.90081	17.39	5	1	1	1	6.13326	36.23	5	2	2	2	8.00451	36.23	5	2	2	3	H2P3	69	8.06442	9.83252
PGSC0003DMP400013707	Chlorophyll a-b binding protein 8, chloroplastic	chlorophyll a-b binding protein 8, chloroplastic	H2	9	0	0	0	0	0	0	16.1573	17.95	1	2	4	6	8.30385	20.15	1	2	3	3	6.52702	13.92	1	2	2	2	4.89174	13.92	1	1	2	2	2.82319	9.52	1	1	1	1	H2P3	273	29.2101	8.67529
PGSC0003DMP400014244	DNA-directed RNA polymerase II 13.6 kD polypeptide	DNA-directed RNA polymerases II, IV and V subunit 11	H2	5	0	0	0	0	0	0	8.48967	33.62	1	2	2	3	4.76915	16.38	1	2	2	2	7.41802	18.1	1	1	1	2	9.0302	42.24	1	3	3	3	2.99675	24.14	1	1	1	1	H2P3	116	13.5719	7.06396
PGSC0003DMP400015263	Pre-mRNA-splicing factor cwc15	protein CWC15 homolog	H2	10	0	0	0	0	0	0	12.5816	14.72	1	2	3	4	18.0202	22.51	3	5	5	6	3.45275	6.93	1	1	1	1	19.9303	27.27	3	5	5	6	15.6883	21.65	3	4	4	5	H2P3	231	26.9045	5.47803
PGSC0003DMP400015440	Ferritin	Ferritin-2, chloroplastic	H2	29	0	0	0	0	0	0	41.6756	47.81	3	8	8	12	55.8796	41.83	2	7	7	17	16.547	21.51	2	3	3	5	42.367	51.79	2	7	9	12	36.4199	37.45	1	6	7	11	H2P3	251	28.1383	6.11279
PGSC0003DMP400015568	Peptidyl-prolyl cis-trans isomerase	peptidyl-prolyl cis-trans isomerase CYP18-2	H2	5	0	0	0	0	0	0	13.1779	46.95	1	4	4	4	3.86174	10.37	1	1	1	1	6.12428	10.37	1	1	1	2	11.1342	20.73	1	2	2	3	6.33003	20.73	1	2	2	2	H2P3	164	18.1642	8.45557
PGSC0003DMP400015955	L24 ribosomal protein	60S ribosomal protein L26-1	H2	10	0	0	0	0	0	0	11.9837	30.14	1	2	4	4	17.9638	31.51	1	3	5	6	5.6276	9.59	2	2	2	2	17.4951	41.1	1	4	6	6	15.265	30.14	1	2	5	5	H2P3	146	16.7172	10.814
PGSC0003DMP400016825	Kunitz-type protease inhibitor	Kunitz-type protease inhibitor precursor	H2	7	0	0	0	0	0	0	9.18411	22.52	1	3	3	3	11.4375	22.52	1	3	3	4	2.2344	4.5	1	1	1	1	19.3863	22.52	1	3	3	6	9.45344	22.52	1	3	3	3	H2P3	222	24.6004	9.37842
PGSC0003DMP400017273	Brg-1 associated factor	upstream activation factor subunit spp27-like	H2	2	0	0	0	0	0	0	4.30613	11.68	3	1	1	1	4.78432	11.68	3	1	1	1	4.83512	11.68	3	1	1	1	11.0813	24.09	3	2	2	3	7.25836	11.68	3	1	1	2	H2P3	137	14.9701	10.1841
PGSC0003DMP400019841	50S ribosomal protein L35, chloroplastic	50S ribosomal protein L35, chloroplastic	H2	3	0	0	0	0	0	0	3.16802	9.27	1	1	1	1	5.11278	9.27	1	1	1	2	5.39884	13.25	1	2	2	2	2.89125	9.27	1	1	1	1	5.52559	9.27	1	1	1	2	H2P3	151	16.63	11.4731
PGSC0003DMP400024215	P18	histone deacetylase complex subunit SAP18	H2	6	0	0	0	0	0	0	12.7921	24.83	2	3	3	4	5.32305	15.17	2	2	2	2	16.0808	41.38	2	4	4	5	5.22449	15.17	2	2	2	2	8.65083	18.62	2	2	2	3	H2P3	145	16.5237	9.74463
PGSC0003DMP400024227	Kunitz trypsin inhibitor	miraculin-like	H2	3	0	0	0	0	0	0	2.87518	7.56	1	1	1	1	5.79688	13.78	1	2	2	2	11.4559	20	1	4	4	4	29.8812	36.44	1	6	6	10	11.6497	26.67	1	4	4	4	H2P3	225	25.3502	8.85107
PGSC0003DMP400024308	Cytochrome b6-f complex iron-sulfur subunit, chloroplastic	cytochrome b6-f complex iron-sulfur subunit, chloroplastic	H2	21	0	0	0	0	0	0	47.9503	42.17	1	5	5	12	34.4849	42.17	1	5	5	9	14.0244	25.65	1	3	3	4	36.7731	42.17	1	5	5	10	53.4186	60	1	7	7	14	H2P3	230	24.2752	8.01611
PGSC0003DMP400024772	DNA-directed RNA polymerase subunit alpha	ribosomal protein S11 (chloroplast)	H2	3	3.18566	15.09	1	1	1	1	0	0	0	0	0	0	7.6643	15.09	1	2	2	2	3.67933	15.09	1	1	1	1	7.84341	15.09	1	2	2	2	7.70595	15.09	1	2	2	2	H2P3	106	11.2681	12.0737
PGSC0003DMP400024911	U2 small nuclear ribonucleoprotein A	U2 small nuclear ribonucleoprotein A'	H2	18	0	0	0	0	0	0	43.8164	57.34	1	11	11	13	14.4019	24.83	1	5	5	5	15.7967	18.53	1	3	3	4	25.8409	39.86	1	8	8	8	16.2044	24.83	1	5	5	5	H2P3	286	32.3802	5.51611
PGSC0003DMP400025062	Calnexin	calnexin homolog 1-like	H2	12	0	0	0	0	0	0	24.5058	19.59	1	7	7	8	12.0425	13.31	1	4	4	4	3.19992	2.96	1	1	1	1	5.79244	4.81	1	2	2	2	13.1801	13.31	1	4	4	4	H2P3	541	61.2765	4.83057
PGSC0003DMP400026589	28 kDa ribonucleoprotein, chloroplastic	28 kDa ribonucleoprotein, chloroplastic-like	H2	4	0	0	0	0	0	0	7.90083	11.76	1	3	3	3	3.18832	8.3	1	1	1	1	3.85718	8.3	1	1	1	1	5.29022	8.65	1	2	2	2	3.13527	8.3	1	1	1	1	H2P3	289	31.8657	4.67822
PGSC0003DMP400028636	Pre-mRNA branch site protein p14	splicing factor 3B subunit 6-like protein	H2	12	0	0	0	0	0	0	16.0075	36.59	1	3	3	5	22.265	45.53	1	4	4	7	3.29329	11.38	1	1	1	1	19.643	36.59	1	3	3	6	18.9138	45.53	1	4	4	6	H2P3	123	14.2945	9.5542
PGSC0003DMP400029964	Heterogeneous nuclear ribonucleoprotein 27C	heterogeneous nuclear ribonucleoprotein 1-like	H2	9	0	0	0	0	0	0	14.5592	11.58	1	3	4	5	11.6839	8.63	1	2	3	4	9.6918	9.68	1	1	2	2	12.5542	12.63	1	2	4	4	6.01398	5.47	1	1	2	2	H2P3	475	47.7789	6.82959
PGSC0003DMP400030421	Heterogeneous nuclear ribonucleoprotein A1	heterogeneous nuclear ribonucleoprotein 1-like	H2	33	0	0	0	0	0	0	63.9179	40.64	4	10	11	20	40.8929	38.01	4	8	9	13	24.5501	28.36	3	6	7	8	45.9655	35.38	4	7	8	15	26.0953	34.8	4	6	7	8	H2P3	342	36.3384	8.83643
PGSC0003DMP400030492	Oligopeptidase	protein HHL1, chloroplastic	H2	11	0	0	0	0	0	0	4.0962	7.83	1	1	1	1	32.4351	32.61	1	6	6	10	7.21108	14.35	1	2	2	2	21.3121	30.87	1	5	5	6	30.8498	31.74	1	7	7	9	H2P3	230	25.9257	9.71533
PGSC0003DMP400030700	Ribosomal protein L15	60S ribosomal protein L15	H2	3	0	0	0	0	0	0	6.71899	14.71	2	2	2	2	4.38024	7.84	2	1	1	1	7.89935	9.31	2	2	2	2	6.81848	14.71	2	2	2	2	6.37639	14.71	2	2	2	2	H2P3	204	24.1332	11.4438
PGSC0003DMP400031121	Oxidoreductase	3-phenylpropionate/cinnamic acid dioxygenase ferredoxin subunit like	H2	11	0	0	0	0	0	0	13.7821	21.01	1	4	4	5	20.1874	25.72	1	4	4	6	3.48198	5.8	1	1	1	1	9.12188	16.67	1	3	3	3	14.8418	20.65	1	4	4	5	H2P3	276	29.9385	6.55127
PGSC0003DMP400031685	Ribosomal protein L27a	60S ribosomal protein L27a-3-like	H2	4	0	0	0	0	0	0	5.18708	18.24	1	2	2	2	5.53263	18.24	1	2	2	2	8.61327	20.95	1	3	3	3	11.9071	31.76	1	3	3	4	9.18287	18.24	1	2	2	3	H2P3	148	16.3789	10.4331
PGSC0003DMP400032116	Oxygen evolving enhancer protein 3	photosynthetic NDH subunit of lumenal location 2, chloroplastic isoform X1	H2	5	0	0	0	0	0	0	2.77574	9.41	2	1	1	1	12.7465	25.29	2	3	3	4	2.74561	11.76	2	1	1	1	9.37032	19.41	2	2	2	3	11.2279	19.41	2	2	2	3	H2P3	170	19.6021	8.41162
PGSC0003DMP400032598	Ribosomal protein L30e	60S ribosomal protein L30	H2	9	0	0	0	0	0	0	13.2041	38.39	1	2	4	4	15.8484	27.68	2	3	3	5	6.37372	31.25	2	2	2	2	22.8589	38.39	1	2	4	7	9.4542	27.68	1	1	3	3	H2P3	112	12.3655	9.53955
PGSC0003DMP400033445	Chlorophyll a-b binding protein 13, chloroplastic	chlorophyll a-b binding protein 13, chloroplastic	H2	100	0	0	0	0	0	0	102.117	38.93	2	1	6	36	158.944	36.64	2	1	5	64	5.91581	14.12	1	1	1	1	78.4499	36.64	2	1	5	33	169.153	36.64	2	1	5	74	H2P3	262	28.3763	5.41455
PGSC0003DMP400033477	50S ribosomal protein L24, chloroplastic	50S ribosomal protein L24, chloroplastic	H2	4	0	0	0	0	0	0	5.7022	15.34	4	2	2	2	6.09657	14.2	4	2	2	2	2.2568	7.39	4	1	1	1	12.0589	27.84	4	4	4	4	15.3086	35.23	4	5	5	5	H2P3	176	19.5686	9.93506
PGSC0003DMP400033537	Histone H2A variant 1	probable histone H2A variant 1	H2	219	0	0	0	0	0	0	375.445	60.43	13	3	9	114	358.676	62.59	14	9	10	105	112.389	63.31	3	8	9	30	394.617	60.43	14	8	9	116	367.664	62.59	6	8	9	109	H2P3	139	14.6002	10.4771
PGSC0003DMP400034000	APE1	thylakoid membrane protein slr0575-like	H2	7	0	0	0	0	0	0	9.6423	18.25	1	3	3	3	12.4667	18.25	1	3	3	4	2.80713	4.21	1	1	1	1	3.15128	5.61	1	1	1	1	7.28616	9.82	1	2	2	2	H2P3	285	31.1803	8.11865
PGSC0003DMP400034533	Thaliana 60S ribosomal protein L7	60s ribosomal protein l7-4	H2	10	0	0	0	0	0	0	21.0984	31.82	1	2	7	7	7.80653	14.88	1	2	3	3	2.53989	6.2	1	1	1	1	18.0384	28.51	1	3	4	5	20.6501	32.64	1	3	7	7	H2P3	242	27.9884	9.94971
PGSC0003DMP400034596	Peptidyl-prolyl cis-trans isomerase Pin1	peptidyl-prolyl cis-trans isomerase Pin1	H2	2	0	0	0	0	0	0	3.03364	7.87	1	1	1	1	2.48616	7.87	1	1	1	1	2.23468	7.87	1	1	1	1	6.45358	19.69	1	2	2	2	2.36924	7.87	1	1	1	1	H2P3	127	13.6731	9.49561
PGSC0003DMP400035737	Ribosomal protein S26	40S ribosomal protein S26-3-like	H2	6	0	0	0	0	0	0	9.51483	31.5	2	3	3	3	9.0261	19.69	2	2	2	3	7.26649	32.28	2	2	2	2	12.6927	31.5	1	1	3	4	11.4111	20.47	1	2	3	4	H2P3	127	14.5647	10.9165
PGSC0003DMP400037778	Histone H2A	histone H2A.6	H2	175	0	0	0	0	0	0	282.118	34.85	5	1	4	93	266.932	56.82	5	3	6	82	74.1171	37.12	4	2	5	21	358.517	51.52	5	2	4	111	284.098	56.82	5	3	5	86	H2P3	132	13.8816	10.0522
PGSC0003DMP400038113	FKBP-type peptidyl-prolyl cis-trans isomerase 4, chloroplastic	photosynthetic NDH subunit of lumenal location 4, chloroplastic	H2	5	0	0	0	0	0	0	6.83125	19.14	1	2	2	2	9.55753	22.49	1	3	3	3	2.42584	6.22	1	1	1	1	18.8503	42.58	1	6	6	6	10.1015	23.44	1	3	3	3	H2P3	209	22.3804	8.646
PGSC0003DMP400038531	Chloroplast photosystem I reaction center V	photosystem I reaction center subunit V, chloroplastic	H2	10	0	0	0	0	0	0	7.16686	17.12	1	2	2	3	19.9993	50.68	1	4	4	7	5.63957	15.07	1	2	2	2	28.0092	45.21	1	3	3	10	54.3363	50.68	1	4	4	18	H2P3	146	15.9974	9.64209
PGSC0003DMP400038791	Conserved gene of unknown function	clathrin light chain 1-like	H2	11	0	0	0	0	0	0	5.92104	8.79	1	2	2	2	29.0766	13.64	1	4	4	9	2.32761	4.55	1	1	1	1	11.8922	12.73	1	3	3	4	15.6456	13.64	1	4	4	5	H2P3	330	36.1288	5.47803
PGSC0003DMP400038897	Splicing factor 3B subunit	splicing factor 3B subunit 2	H2	20	0	0	0	0	0	0	47.24	27.99	1	6	10	14	23.0663	13.99	4	4	4	6	31.9633	15.02	4	6	6	10	67.2624	33.11	4	11	11	18	4.26079	5.12	1	1	1	1	H2P3	586	66.7397	5.35107
PGSC0003DMP400039021	Rubredoxin	Rubredoxin 4	H2	4	0	0	0	0	0	0	3.52046	12.2	1	1	1	1	11.7558	24.88	1	2	2	3	2.64804	5.85	1	1	1	1	12.641	30.73	1	3	3	3	15.5568	24.88	1	2	2	3	H2P3	205	22.8353	5.92236
PGSC0003DMP400040448	Small nuclear ribonucleoprotein E	probable small nuclear ribonucleoprotein G	H2	3	0	0	0	0	0	0	6.45959	32.5	1	1	2	2	4.23077	21.25	1	1	1	1	5.93283	21.25	1	1	1	2	7.1697	21.25	1	1	1	2	3.79848	21.25	1	1	1	1	H2P3	80	8.93465	8.55811
PGSC0003DMP400040823	14-3-3 protein isoform 20R	14-3-3 protein	H2	34	0	0	0	0	0	0	61.3531	43.53	5	7	12	20	44.9451	43.53	4	5	9	14	14.1075	18.43	6	3	3	4	59.5779	49.8	4	6	11	18	51.9615	43.53	4	5	10	16	H2P3	255	28.7483	4.77979
PGSC0003DMP400041545	Histone H2A	histone H2AX-like	H2	123	0	0	0	0	0	0	191.074	32.39	4	1	4	68	155.193	32.39	4	1	4	55	21.5184	18.31	2	1	3	8	199.566	27.46	4	1	3	69	155.479	32.39	4	1	3	54	H2P3	142	15.1753	10.4185
PGSC0003DMP400042301	B12D protein	B12D protein	H2	6	0	0	0	0	0	0	5.79034	35.56	1	2	2	2	13.0981	36.67	1	3	3	4	2.78677	13.33	1	1	1	1	5.78027	35.56	1	2	2	2	5.70958	27.78	1	2	2	2	H2P3	90	10.3775	9.87646
PGSC0003DMP400042471	40S ribosomal protein S19	40S ribosomal protein S19-3-like	H2	8	0	0	0	0	0	0	15.9058	34.27	1	3	4	5	9.31535	27.27	2	3	3	3	3.44859	9.79	1	1	1	1	19.1949	27.27	1	2	3	5	30.8896	35.66	2	4	4	9	H2P3	143	16.0854	10.1987
PGSC0003DMP400042806	60S ribosomal protein L22	60S ribosomal protein L22-2	H2	8	0	0	0	0	0	0	12.412	38.4	1	3	3	4	12.3474	48.8	1	4	4	4	3.73809	10.4	1	1	1	1	20.3443	48.8	1	4	4	6	13.4714	48.8	1	4	4	4	H2P3	125	14.0133	9.45166
PGSC0003DMP400042811	60S ribosomal protein L18	60S ribosomal protein L18-2-like	H2	12	0	0	0	0	0	0	16.5585	29.95	2	4	4	5	18.6009	35.29	2	6	6	7	14.5977	19.25	1	3	3	5	50.1646	43.32	1	6	9	15	27.5242	47.59	2	7	7	9	H2P3	187	20.7777	10.7554
PGSC0003DMP400043466	ATP synthase 24 kDa subunit, mitochondrial	probable ATP synthase 24 kDa subunit, mitochondrial	H2	27	0	0	0	0	0	0	26.5314	36.29	2	7	7	8	62.0666	67.51	2	16	16	19	6.1051	13.08	2	2	2	2	45.8756	47.26	2	13	13	15	53.2803	55.27	2	12	12	17	H2P3	237	27.1788	8.80713
PGSC0003DMP400045324	Salt tolerance protein 4	RNA-binding protein 8A-like	H2	7	0	0	0	0	0	0	15.7793	25.13	1	2	4	5	5.86199	13.33	1	2	2	2	10.1737	16.92	3	3	3	3	17.7415	36.92	1	3	4	5	9.94707	13.33	1	2	2	3	H2P3	195	21.9108	5.30029
PGSC0003DMP400046862	Ribosomal protein L27a	60S ribosomal protein L27a-3-like	H2	5	0	0	0	0	0	0	8.71384	10.14	1	1	1	3	6.62163	23.65	1	2	2	2	2.55534	10.14	1	1	1	1	14.2791	23.65	1	2	2	4	13.3803	23.65	1	2	2	4	H2P3	148	16.4159	10.5942
PGSC0003DMP400048120	Photosystem I subunit XI	photosystem I reaction center subunit XI, chloroplastic-like	H2	18	0	0	0	0	0	0	34.4511	21.82	2	5	5	10	23.9402	18.64	2	4	4	8	3.62615	8.18	2	1	1	1	24.0385	21.82	2	4	4	7	43.4976	27.73	2	6	6	12	H2P3	220	23.0872	9.59814
PGSC0003DMP400048858	Small nuclear ribonucleoprotein f	probable small nuclear ribonucleoprotein F	H2	3	0	0	0	0	0	0	5.37234	15.91	1	1	1	2	2.98134	15.91	1	1	1	1	3.50298	15.91	1	1	1	1	5.6082	25	1	2	2	2	2.92934	15.91	1	1	1	1	H2P3	88	9.82592	4.66553
PGSC0003DMP400049086	Thioredoxin peroxidase	2-Cys peroxiredoxin BAS1, chloroplastic	H2	7	0	0	0	0	0	0	13.4155	20.22	2	4	4	4	10.7447	17.98	1	2	2	3	9.31767	20.22	2	3	3	3	17.3523	29.59	2	4	4	5	16.0385	24.34	1	3	3	4	H2P3	267	29.406	6.771
PGSC0003DMP400051165	Thaliana 60S ribosomal protein L7	60S ribosomal protein L7-4	H2	10	0	0	0	0	0	0	19.7575	30.42	2	2	7	7	8.49521	15	2	2	3	3	2.70008	6.25	1	1	1	1	12.5882	27.08	2	3	4	4	21.4933	32.92	2	3	7	7	H2P3	240	27.7861	9.979
PGSC0003DMP400052999	Spliceosomal protein	U2 small nuclear ribonucleoprotein B''	H2	7	0	0	0	0	0	0	12.8594	14.66	1	3	3	4	9.72907	6.9	1	3	3	3	17.7098	23.71	1	4	4	5	16.1833	6.9	1	3	3	5	12.7287	6.9	1	3	3	4	H2P3	232	26.0724	9.37842
PGSC0003DMP400053772	60S ribosomal protein L13	60S ribosomal protein L13-1	H2	13	0	0	0	0	0	0	19.3289	33.01	1	2	4	5	26.5467	33.01	1	2	4	8	42.6635	55.83	2	5	10	13	29.0918	38.35	1	2	6	8	26.7544	39.32	1	2	6	8	H2P3	206	23.5759	11.1655
PGSC0003DMP400055635	50S ribosomal protein L10, chloroplastic	50S ribosomal protein L10, chloroplastic	H2	7	0	0	0	0	0	0	9.42639	16.59	1	3	3	3	12.4523	18.34	1	4	4	4	3.1027	9.17	1	1	1	1	22.5917	27.51	1	5	5	7	19.1096	27.51	1	5	5	6	H2P3	229	25.6045	9.11475
PGSC0003DMP400060304	30S ribosomal protein S7, chloroplastic	ribosomal protein S7 (chloroplast)	H2	5	0	0	0	0	0	0	3.34987	13.74	2	1	1	1	15.2307	14.5	2	2	2	4	9.79012	27.48	2	3	3	3	19.949	36.64	2	5	5	6	26.0999	36.64	2	5	5	8	H2P3	131	14.6031	11.356
PGSC0003DMP400012698	Histone H2B	histone H2B	H2	150	139.465	67.13	1	2	10	48	257.597	65.73	2	6	12	102	0	0	0	0	0	0	0	0	0	0	0	0	0	0	0	0	0	0	0	0	0	0	0	0	H2P0	143	15.8169	10.0815
PGSC0003DMP400022105	PGR5 1A, chloroplastic	PGR5-like protein 1B, chloroplastic	H2	4	0	0	0	0	0	0	4.74668	6.58	4	1	2	2	5.70762	6.58	4	1	2	2	0	0	0	0	0	0	0	0	0	0	0	0	0	0	0	0	0	0	H2P0	319	35.7331	5.33838
PGSC0003DMP400022318	RNA binding protein	heterogeneous nuclear ribonucleoprotein 1	H2	6	3.41922	4.03	2	1	1	1	0	0	0	0	0	0	13.8248	16.44	2	3	4	5	0	0	0	0	0	0	0	0	0	0	0	0	0	0	0	0	0	0	H2P0	298	29.903	6.96143
PGSC0003DMP400026205	U1 small nuclear ribonucleoprotein 70 kDa	U1 small nuclear ribonucleoprotein 70 kDa	H2	3	4.81692	8.52	3	2	2	2	0	0	0	0	0	0	2.51431	4.92	3	1	1	1	0	0	0	0	0	0	0	0	0	0	0	0	0	0	0	0	0	0	H2P0	305	37.0797	7.54736
PGSC0003DMP400027372	Class II knotted-like homeobox protein	homeobox protein knotted-1-like 3 isoform X2	H2	7	0	0	0	0	0	0	10.5571	9.42	5	1	3	4	6.94453	9.14	7	3	3	3	0	0	0	0	0	0	0	0	0	0	0	0	0	0	0	0	0	0	H2P0	361	40.8194	5.69385
PGSC0003DMP400031700	Elongation factor TuA, chloroplastic	elongation factor TuA, chloroplastic	H2	13	0	0	0	0	0	0	18.382	16.56	3	1	6	6	22.3941	16.56	1	1	5	7	0	0	0	0	0	0	0	0	0	0	0	0	0	0	0	0	0	0	H2P0	477	51.8498	6.55127
PGSC0003DMP400040333	Calreticulin	calreticulin-3-like isoform X1	H2	14	0	0	0	0	0	0	26.3602	18.72	2	1	7	8	22.6071	13.41	2	1	5	6	0	0	0	0	0	0	0	0	0	0	0	0	0	0	0	0	0	0	H2P0	358	41.8578	5.88428
PGSC0003DMP400048828	Splicing factor	splicing factor 3B subunit 1	H2	6	0	0	0	0	0	0	15.3543	2.62	1	2	2	4	7.51409	1.51	1	1	1	2	0	0	0	0	0	0	0	0	0	0	0	0	0	0	0	0	0	0	H2P0	1259	141.161	5.93506
PGSC0003DMP400051884	Pinin/SDK/memA protein	pinin	H2	8	0	0	0	0	0	0	12.1323	12.86	2	3	4	4	12.0738	14.76	2	4	4	4	0	0	0	0	0	0	0	0	0	0	0	0	0	0	0	0	0	0	H2P0	420	48.4738	5.59229
PGSC0003DMP400054431	Elongation factor P (EF-P)	elongation factor P	H2	3	0	0	0	0	0	0	2.77838	12.93	1	1	1	1	5.3102	8.62	1	2	2	2	0	0	0	0	0	0	0	0	0	0	0	0	0	0	0	0	0	0	H2P0	232	25.516	8.20654
PGSC0003DMP400000966	Serine-type peptidase	protease Do-like 1, chloroplastic	H2	5	0	0	0	0	0	0	8.93513	10	1	3	3	3	6.80257	5.81	1	2	2	2	0	0	0	0	0	0	0	0	0	0	0	0	6.91719	7.21	1	2	2	2	H2P1	430	45.6428	6.91748
PGSC0003DMP400002591	Pro-resilin	PREDICTED: uncharacterized protein At5g39570	H2	3	0	0	0	0	0	0	2.76757	3.66	1	1	1	1	5.35579	7.32	1	2	2	2	0	0	0	0	0	0	8.64014	10.99	1	3	3	3	0	0	0	0	0	0	H2P1	355	40.9629	4.71631
PGSC0003DMP400003228	Glutathione s-transferase	glutathione transferase GST 23-like	H2	6	0	0	0	0	0	0	9.81775	14.35	2	2	2	3	10.3558	14.35	2	2	2	3	0	0	0	0	0	0	0	0	0	0	0	0	11.4173	14.35	2	2	2	3	H2P1	223	25.8875	5.66846
PGSC0003DMP400005170	Sn-1 protein	kirola-like	H2	3	0	0	0	0	0	0	5.91684	22.96	1	2	2	2	2.66705	14.81	1	1	1	1	0	0	0	0	0	0	5.86094	8.15	1	1	1	2	0	0	0	0	0	0	H2P1	135	15.7108	6.25244
PGSC0003DMP400005256	Methyltransferase, FkbM family protein	uncharacterized LOC102600333	H2	2	0	0	0	0	0	0	3.17961	9.85	2	1	1	1	2.98182	9.85	2	1	1	1	0	0	0	0	0	0	5.22686	16.67	2	2	2	2	0	0	0	0	0	0	H2P1	132	13.9658	8.48486
PGSC0003DMP400006383	26S proteasome non-atpase regulatory subunit	26S proteasome non-ATPase regulatory subunit 4 homolog	H2	3	0	0	0	0	0	0	3.2146	4.42	2	1	1	1	5.26406	7.01	2	2	2	2	3.29901	4.42	2	1	1	1	0	0	0	0	0	0	0	0	0	0	0	0	H2P1	385	41.1176	4.90674
PGSC0003DMP400007100	Actin	actin-7	H2	9	0	0	0	0	0	0	11.6027	16.98	11	3	3	3	21.5816	21.75	13	4	4	6	0	0	0	0	0	0	0	0	0	0	0	0	19.7648	23.34	13	5	5	6	H2P1	377	41.7579	5.49072
PGSC0003DMP400009092	Glyoxisomal malate dehydrogenase	malate dehydrogenase, glyoxysomal	H2	4	0	0	0	0	0	0	5.35433	6.72	1	2	2	2	5.1292	7.28	4	2	2	2	0	0	0	0	0	0	0	0	0	0	0	0	11.9266	12.32	4	4	4	4	H2P1	357	37.6077	7.94287
PGSC0003DMP400009644	Cytochrome b5	cytochrome b5-like	H2	3	0	0	0	0	0	0	6.31098	20.15	3	2	2	2	4.4328	11.94	2	1	1	1	0	0	0	0	0	0	0	0	0	0	0	0	7.49419	23.13	2	2	2	2	H2P1	134	15.1016	5.52881
PGSC0003DMP400014283	Elongation factor 1-alpha	elongation factor 1-alpha	H2	24	0	0	0	0	0	0	23.8395	16.33	5	5	5	8	45.9278	25.73	5	9	9	16	0	0	0	0	0	0	0	0	0	0	0	0	30.9442	17.67	5	6	6	10	H2P1	447	49.1688	9.12939
PGSC0003DMP400014577	Chlorophyll a/b binding protein	chlorophyll a-b binding protein 21, chloroplastic-like	H2	131	0	0	0	0	0	0	143.743	60.38	1	1	8	48	222.725	63.77	2	1	10	83	0	0	0	0	0	0	0	0	0	0	0	0	206.281	63.77	2	1	10	85	H2P1	265	28.106	5.26221
PGSC0003DMP400015087	Photosystem II reaction center psb28 protein	photosystem II reaction center Psb28 protein	H2	4	0	0	0	0	0	0	2.49678	8.89	1	1	1	1	7.93763	21.67	1	3	3	3	0	0	0	0	0	0	11.8309	21.11	1	3	3	4	0	0	0	0	0	0	H2P1	180	20.1561	9.5542
PGSC0003DMP400015755	Conserved gene of unknown function	mediator-associated protein 2-like	H2	3	3.03893	17	2	1	1	1	6.19841	33	4	2	2	2	0	0	0	0	0	0	3.80492	17	2	1	1	1	0	0	0	0	0	0	0	0	0	0	0	0	H2P1	100	11.1513	4.60205
PGSC0003DMP400016240	Polyadenylate-binding protein	RNA-binding protein 8A-like	H2	5	4.24081	7.18	3	1	1	1	11.5495	25.64	2	2	4	4	0	0	0	0	0	0	0	0	0	0	0	0	6.75658	14.87	2	1	2	2	0	0	0	0	0	0	H2P1	195	21.8898	5.5415
PGSC0003DMP400019515	60S ribosomal protein L4/L1	60S ribosomal protein L4-like	H2	3	3.60743	4.86	1	1	1	1	5.81399	7.67	2	1	2	2	0	0	0	0	0	0	18.9574	17.39	2	3	4	5	0	0	0	0	0	0	0	0	0	0	0	0	H2P1	391	43.1784	10.4478
PGSC0003DMP400020640	Peroxidase	peroxidase P7-like	H2	9	0	0	0	0	0	0	6.78452	10.56	1	2	2	2	27.1269	20.5	1	4	4	7	0	0	0	0	0	0	0	0	0	0	0	0	15.9351	16.46	1	3	3	4	H2P1	322	34.8196	9.62744
PGSC0003DMP400022014	Proton pump interactor 1	proton pump-interactor 1-like	H2	4	0	0	0	0	0	0	7.86278	3.18	1	1	1	2	6.8516	5.72	1	2	2	2	0	0	0	0	0	0	3.68094	3.18	1	1	1	1	0	0	0	0	0	0	H2P1	629	71.086	9.14404
PGSC0003DMP400022845	14-3-3 protein	14-3-3 protein 10	H2	7	0	0	0	0	0	0	11.6504	16.27	3	1	3	4	8.95643	15.08	3	2	3	3	0	0	0	0	0	0	0	0	0	0	0	0	8.20106	15.08	3	2	3	3	H2P1	252	28.6024	4.84326
PGSC0003DMP400023053	24K germin	auxin-binding protein ABP19a-like	H2	5	0	0	0	0	0	0	12.1315	18.48	1	2	2	3	9.19435	18.48	1	2	2	2	0	0	0	0	0	0	0	0	0	0	0	0	11.7744	18.48	1	2	2	3	H2P1	211	22.0416	6.29053
PGSC0003DMP400024245	Chilling-responsive protein	desiccation-related protein At2g46140	H2	5	0	0	0	0	0	0	5.68238	8.13	1	2	2	2	9.46546	10.31	2	2	2	3	0	0	0	0	0	0	0	0	0	0	0	0	9.64954	15.31	2	3	3	3	H2P1	320	35.5875	4.99561
PGSC0003DMP400024516	SUMO	small ubiquitin-related modifier 1	H2	4	0	0	0	0	0	0	8.79202	33.77	3	3	3	3	3.09606	12.99	3	1	1	1	2.66665	12.99	3	1	1	1	0	0	0	0	0	0	0	0	0	0	0	0	H2P1	77	8.64334	8.79248
PGSC0003DMP400024854	Prli-interacting factor l	COBW domain-containing protein 1-like	H2	3	0	0	0	0	0	0	3.20322	4.41	1	1	1	1	6.94204	8.59	1	2	2	2	0	0	0	0	0	0	3.54684	4.41	1	1	1	1	0	0	0	0	0	0	H2P1	454	50.4581	6.31592
PGSC0003DMP400028350	Membrane-associated 30 kDa protein, chloroplastic	membrane-associated protein VIPP1, chloroplastic	H2	22	0	0	0	0	0	0	15.5839	25.45	2	6	6	6	51.5009	40	2	10	10	16	0	0	0	0	0	0	0	0	0	0	0	0	34.9914	32.42	2	8	8	11	H2P1	330	36.2348	9.30518
PGSC0003DMP400030037	Proton gradient regulation 5	protein PROTON GRADIENT REGULATION 5, chloroplastic	H2	3	0	0	0	0	0	0	2.54728	9.24	1	1	1	1	5.74572	21.01	1	2	2	2	0	0	0	0	0	0	0	0	0	0	0	0	2.98803	9.24	1	1	1	1	H2P1	119	12.9259	10.521
PGSC0003DMP400033261	Xylem serine proteinase 1	subtilisin-like protease SBT5.6	H2	6	0	0	0	0	0	0	3.94045	4.95	1	1	1	1	16.6399	24.45	1	4	4	5	0	0	0	0	0	0	4.12145	9.07	1	1	1	1	0	0	0	0	0	0	H2P1	364	39.5443	9.27588
PGSC0003DMP400033372	Heat shock cognate 70 kDa protein 2	heat shock cognate 70 kDa protein 2	H2	10	0	0	0	0	0	0	11.1029	8.96	16	4	4	4	20.0148	14.99	16	6	6	6	0	0	0	0	0	0	0	0	0	0	0	0	15.6461	12.67	16	5	5	5	H2P1	647	70.8499	5.14795
PGSC0003DMP400033485	60S ribosomal protein L8	60s ribosomal protein l8	H2	6	0	0	0	0	0	0	14.7399	21.54	3	4	4	5	2.80649	4.62	2	1	1	1	0	0	0	0	0	0	0	0	0	0	0	0	4.70984	8.46	2	1	2	2	H2P1	260	28.1979	10.814
PGSC0003DMP400033822	GDP-mannose 3',5'-epimerase	GDP-mannose 3,5-epimerase 1	H2	5	0	0	0	0	0	0	5.81492	4.26	1	1	1	2	8.28595	10.9	2	3	3	3	0	0	0	0	0	0	0	0	0	0	0	0	8.31242	7.71	1	2	2	3	H2P1	376	42.4018	6.40479
PGSC0003DMP400035369	Fructose-1,6-bisphosphatase	fructose-1,6-bisphosphatase, chloroplastic	H2	3	0	0	0	0	0	0	2.2483	2.94	1	1	1	1	5.86437	6.86	1	2	2	2	0	0	0	0	0	0	0	0	0	0	0	0	10.4197	10.29	1	3	3	3	H2P1	408	44.4652	5.40186
PGSC0003DMP400038185	Transketolase, chloroplastic	transketolase, chloroplastic	H2	4	0	0	0	0	0	0	7.54775	5.26	2	3	3	3	2.45307	2.02	1	1	1	1	0	0	0	0	0	0	0	0	0	0	0	0	13.5744	6.34	1	4	4	5	H2P1	741	79.9282	6.354
PGSC0003DMP400039008	Ripening regulated protein DDTFR10	elongation factor 1-delta 1-like	H2	7	0	0	0	0	0	0	6.7632	21.12	1	1	2	2	18.1106	30.6	1	4	4	5	0	0	0	0	0	0	0	0	0	0	0	0	7.46344	27.59	1	2	2	2	H2P1	232	25.3027	4.61475
PGSC0003DMP400039411	PGR5 1A, chloroplastic	PGR5-like protein 1B, chloroplastic	H2	5	0	0	0	0	0	0	4.92107	10.63	2	1	2	2	8.77926	15	2	2	3	3	0	0	0	0	0	0	2.94894	7.5	1	1	1	1	0	0	0	0	0	0	H2P1	320	35.9694	5.46533
PGSC0003DMP400039453	Conserved gene of unknown function	PREDICTED: uncharacterized protein LOC102605000 isoform X2	H2	3	0	0	0	0	0	0	5.90624	7.57	1	2	2	2	3.32096	3.79	1	1	1	1	0	0	0	0	0	0	3.13989	3.79	1	1	1	1	0	0	0	0	0	0	H2P1	317	34.7516	6.7417
PGSC0003DMP400039525	Aspartate-semialdehyde dehydrogenase	aspartate-semialdehyde dehydrogenase	H2	3	0	0	0	0	0	0	3.48519	5.43	1	1	1	1	7.13709	7.75	1	2	2	2	0	0	0	0	0	0	0	0	0	0	0	0	3.88105	5.43	1	1	1	1	H2P1	387	41.9854	7.43018
PGSC0003DMP400040514	P0 ribosomal protein	60S acidic ribosomal protein P0	H2	10	0	0	0	0	0	0	9.69255	14.06	3	3	3	3	24.0306	21.25	3	4	4	7	0	0	0	0	0	0	0	0	0	0	0	0	14.4873	21.25	3	4	4	4	H2P1	320	33.9448	5.23682
PGSC0003DMP400040699	60S ribosomal protein L35	60S ribosomal protein L35	H2	6	0	0	0	0	0	0	10.1946	19.51	4	2	2	3	10.326	18.7	4	2	2	3	0	0	0	0	0	0	0	0	0	0	0	0	10.3747	19.51	4	2	2	3	H2P1	123	14.2745	10.814
PGSC0003DMP400040850	60S ribosomal protein L6	60S ribosomal protein L6-like	H2	11	0	0	0	0	0	0	19.0417	15.72	1	1	4	6	14.463	21.4	2	1	5	5	0	0	0	0	0	0	0	0	0	0	0	0	20.5827	27.51	1	2	6	7	H2P1	229	25.6153	10.1548
PGSC0003DMP400041179	Embryo-specific 3	embryo-specific protein ATS3A-like	H2	8	0	0	0	0	0	0	6.58155	8.39	2	1	1	2	17.9561	34.19	1	2	5	6	0	0	0	0	0	0	15.7031	34.19	1	2	4	5	0	0	0	0	0	0	H2P1	155	17.4358	8.96826
PGSC0003DMP400042099	Zinc finger CCCH domain-containing protein 13	zinc finger CCCH domain-containing protein 13 isoform X2	H2	4	3.42986	3.54	1	1	1	1	11.8098	8.25	2	2	2	3	0	0	0	0	0	0	0	0	0	0	0	0	0	0	0	0	0	0	3.05923	3.54	1	1	1	1	H2P1	424	47.3104	7.32764
PGSC0003DMP400042601	Conserved gene of unknown function	protein STRICTOSIDINE SYNTHASE-LIKE 10-like	H2	4	0	0	0	0	0	0	3.23539	3.92	1	1	1	1	9.40327	13.55	2	3	3	3	0	0	0	0	0	0	0	0	0	0	0	0	10.8994	15.36	1	3	3	3	H2P1	332	36.267	9.49561
PGSC0003DMP400042647	ATP synthase subunit gamma, mitochondrial	ATP synthase subunit gamma, mitochondrial	H2	6	0	0	0	0	0	0	2.73126	4.63	1	1	1	1	15.6576	17.59	1	3	3	5	0	0	0	0	0	0	0	0	0	0	0	0	26.2695	22.84	1	5	5	8	H2P1	324	35.5435	8.88037
PGSC0003DMP400043663	RNA-binding glycine-rich protein	glycine-rich RNA-binding protein 4, mitochondrial-like	H2	3	0	0	0	0	0	0	2.64608	13.11	2	1	1	1	6.58052	23.77	2	2	2	2	0	0	0	0	0	0	0	0	0	0	0	0	5.71608	23.77	2	2	2	2	H2P1	122	13.3527	7.35693
PGSC0003DMP400043966	Conserved gene of unknown function	PREDICTED: uncharacterized protein LOC102582737	H2	12	0	0	0	0	0	0	18.1508	16.78	2	2	2	5	25.5152	16.78	2	2	2	7	0	0	0	0	0	0	0	0	0	0	0	0	23.6529	16.78	2	2	2	6	H2P1	149	15.6775	4.7417
PGSC0003DMP400046835	3-oxoacyl-(Acyl-carrier protein) reductase	3-oxoacyl-[acyl-carrier-protein] reductase 4-like	H2	4	0	0	0	0	0	0	11.1325	11.21	1	2	2	3	3.25735	4.05	1	1	1	1	0	0	0	0	0	0	0	0	0	0	0	0	2.98026	4.05	1	1	1	1	H2P1	321	33.5856	9.20264
PGSC0003DMP400046971	Cyc07	40S ribosomal protein S3a-like	H2	7	0	0	0	0	0	0	9.707	19.16	3	4	4	4	9.18441	16.86	2	1	3	3	2.55252	5.36	2	1	1	1	0	0	0	0	0	0	0	0	0	0	0	0	H2P1	261	29.7038	9.72998
PGSC0003DMP400051216	Catalase	catalase isozyme 1	H2	7	0	0	0	0	0	0	7.03062	5.69	1	2	2	2	20.0753	17.68	1	5	5	5	0	0	0	0	0	0	0	0	0	0	0	0	28.3692	22.56	1	7	7	8	H2P1	492	56.417	7.03467
PGSC0003DMP400054630	Adenosine kinase isoform 2S	adenosine kinase 2	H2	4	0	0	0	0	0	0	2.99769	4.42	2	1	1	1	10.3385	10.32	2	2	2	3	0	0	0	0	0	0	0	0	0	0	0	0	9.4524	12.98	2	3	3	3	H2P1	339	37.5908	5.19873
PGSC0003DMP400055144	ADP,ATP carrier protein, mitochondrial	ADP,ATP carrier protein, mitochondrial	H2	14	0	0	0	0	0	0	22.695	17.57	3	3	6	8	17.5847	15.25	3	2	5	6	0	0	0	0	0	0	0	0	0	0	0	0	16.8923	11.63	2	2	4	6	H2P1	387	41.9475	9.72998
PGSC0003DMP400066470	Photosystem Q(B) protein	photosystem II 32 kDa protein (chloroplast)	H2	3	0	0	0	0	0	0	3.05576	9.29	3	1	1	1	5.88115	17.14	3	2	2	2	0	0	0	0	0	0	3.46686	9.29	3	1	1	1	0	0	0	0	0	0	H2P1	140	15.6266	5.35107
PGSC0003DMP400016511	Dnajc14 protein	homeobox protein Hox-A10	H3	4	3.02435	5.36	1	1	1	1	7.07298	8.58	1	2	2	2	3.90801	5.36	1	1	1	1	0	0	0	0	0	0	0	0	0	0	0	0	0	0	0	0	0	0	H3P0	373	40.9677	9.43701
PGSC0003DMP400006029	60S ribosomal protein L12	60S ribosomal protein L12	H3	15	7.0092	16.87	2	2	2	2	17.4404	29.52	2	3	3	5	30.3442	42.77	2	5	5	8	12.6697	33.13	2	4	4	4	0	0	0	0	0	0	0	0	0	0	0	0	H3P1	166	17.7875	8.68994
PGSC0003DMP400034967	Glycoprotein	60S ribosomal protein L14-1	H3	12	6.64082	18.05	3	2	2	2	11.1654	18.05	3	2	2	3	23.5313	18.05	3	2	2	7	0	0	0	0	0	0	0	0	0	0	0	0	20.1722	18.05	3	2	2	6	H3P1	133	15.2945	10.3452
PGSC0003DMP400044310	Small nuclear ribonucleoprotein polypeptide	small nuclear ribonucleoprotein E-like	H3	10	2.30888	12.5	3	1	1	1	21.8304	37.5	3	3	3	7	5.19493	22.73	3	2	2	2	0	0	0	0	0	0	0	0	0	0	0	0	6.29191	37.5	3	2	2	2	H3P1	88	10.3086	9.81787
PGSC0003DMP400002893	Snakin-2	snakin-2	H3	8	2.47641	9.62	1	1	1	1	3.05643	9.62	1	1	1	1	16.9122	37.5	1	4	4	6	0	0	0	0	0	0	0	0	0	0	0	0	25.2743	37.5	1	4	4	8	H3P1	104	11.0303	8.49951
PGSC0003DMP400034062	Nucleic acid binding protein	RNA-binding protein 2-like isoform X1	H3	4	6.06694	14.84	1	2	2	2	2.87254	7.69	1	1	1	1	3.27911	7.69	1	1	1	1	13.2012	40.11	1	4	4	5	0	0	0	0	0	0	0	0	0	0	0	0	H3P1	182	19.7299	8.88037
1 Description (Solanum tuberosum Group Phureja DM1-3 Genome Annotation v3.4)
2 Description (Blast2GO search against protein sequences)
3 H3, protein detected in all three experiments in healthy potato line v2-108 (score_H1, score_H2 and score_H3); H2, protein detected in two out of the three experiments
4 SUM_PMS, total PMS sum for all three experiments in healthy potato line v2-108
5 H3P3, H3P2, H3P1, H3P0, H2P3, H2P2, H2P1, H2P0, where H, healthy; P, PVA-infected; 3, proteins detected in three samples; 2, proteins detected in two samples; 1, protein detected in one sample; 0, proteins not detected.
Probably chloroplast and photosystem proteins are highlighted with red and yellow, respectively. If these proteins are excluded the number of proteins is 370.
