# Supplementary material for: Nuclear proteome of virus-infected and healthy potato leaves
Source: BMC Plant Biol. 2020 Jul 29;20:355. doi: 10.1186/s12870-020-02561-7 (PMC7392702; doi:10.1186/s12870-020-02561-7)
Supplement: Supplementary file 2 — Additional file 2: Table S2. Proteins detected only in the nucleus of PVA-infected potato leaves. [file 12870_2020_2561_MOESM2_ESM.xlsx]

## Sheet: Taul1
Table S2. Proteins detected only in the nucleus of PVA-infected potato leaves.
Solanum tuberosum Group Phureja DM1-3 Genome Annotation v3.41				NCBI Solanum tuberosum annotation release 1002
Accession number	Description	Group3		Accession number	Description	Group3	Obs!
PGSC0003DMP400020209	Pre-mRNA-splicing factor SF2	P3H0		nd4
PGSC0003DMP400037788	60S ribosomal protein L8	P3H0		565395769	PREDICTED: 60S ribosomal protein L8-like [Solanum tuberosum]	P2H0
PGSC0003DMP400014216	60S ribosomal protein L12	P2H0		nd
PGSC0003DMP400046977	Small nuclear ribonucleoprotein E	P2H0		nd
PGSC0003DMP400025902	Glycoprotein	P2H0		565398012	PREDICTED: 60S ribosomal protein L14-1-like [Solanum tuberosum]	P2H0
PGSC0003DMP400012614	60s acidic ribosomal protein	P2H0		565360969	PREDICTED: 60S acidic ribosomal protein P2 [Solanum tuberosum]	P2H0
PGSC0003DMP400043902	Ribosomal protein S26	P2H0		565390230	PREDICTED: 40S ribosomal protein S26-3-like [Solanum tuberosum]	P2H0
PGSC0003DMP400047103	Ferritin	P2H0		565378398	PREDICTED: ferritin-2, chloroplastic [Solanum tuberosum]	P2H0
PGSC0003DMP400054155	Glutathione S-transferase	P2H0		nd
PGSC0003DMP400010248	RRNA-processing protein UTP23	P2H0		565371361	PREDICTED: rRNA-processing protein UTP23 homolog [Solanum tuberosum]	P2H0	Splicing variants
PGSC0003DMP400043895	Splicing factor 3B subunit	P2H0		565377446	PREDICTED: uncharacterized protein At3g23325-like [Solanum tuberosum] based on blast (Splicing factor 3B)	P3H0	Splicing variants
PGSC0003DMP400007597	Serine/arginine-rich protein	P2H0		565404333	PREDICTED: serine/arginine-rich splicing factor 33-like isoform X1 [Solanum tuberosum]	P2H0
PGSC0003DMP400017980	HCF106	P2H0		nd
PGSC0003DMP400049837	Microsomal signal peptidase 23 kD subunit	P2H0		565392344	PREDICTED: signal peptidase complex subunit 3B-like [Solanum tuberosum]	P2H0
PGSC0003DMP400015542	Small GTP-binding protein	P2H0		565348117	PREDICTED: ras-related protein RABE1a-like [Solanum tuberosum]	P2H0
PGSC0003DMP400027641	60S ribosomal protein L13a	P2H0		565399898	PREDICTED: 60S ribosomal protein L13a-4-like [Solanum tuberosum]	P2H0
PGSC0003DMP400013443	40S ribosomal protein S17	P3H3		565403589	PREDICTED: 40S ribosomal protein S17 [Solanum tuberosum]	P2H0
PGSC0003DMP400051490	Conserved gene of unknown function	P2H1		565377526	PREDICTED: serine/arginine repetitive matrix protein 2-like isoform X3 [Solanum tuberosum]	P2H0
PGSC0003DMP400032116	Oxygen evolving enhancer protein 3	P3H2		565377295	PREDICTED: psbQ-like protein 1, chloroplastic-like isoform X1 [Solanum tuberosum]	P2H0
		nd		565363625	PREDICTED: 40S ribosomal protein S27-2-like isoform X2 [Solanum tuberosum]	P2H0
		nd		565367981	PREDICTED: uncharacterized protein LOC102602507 [Solanum tuberosum] (lysine-specific demethylase/Transcription factor)	P2H0
		nd		565374700	PREDICTED: sec-independent protein translocase protein TATB, chloroplastic-like isoform X4 [Solanum tuberosum]	P2H0
1 Genome sequence of S. tuberosum Group Phureja (annotation v3.4; Potato Genome Sequencing Consortium 2011, Sharma et al. 2013)
2 Genome sequence of S. tuberosum at the National Center for Biotechnology Information (NCBI S. tuberosum Annotation Release 100)
3 P3H0, proteins detected in three samples of PVA-infected leaves but not in healthy leaves; P2H0, proteins detected in two PVA samples but not in healthy samples; P3H3, proteins detected in three PVA samples and three healthy samples; P3H2, proteins detected in three PVA samples and two healthy samples; P2H1, proteins detected in two PVA samples and one healthy sample.
4 nd: The protein was not identified as searched against the database
