# Supplementary material for: Nuclear proteome of virus-infected and healthy potato leaves
Source: BMC Plant Biol. 2020 Jul 29;20:355. doi: 10.1186/s12870-020-02561-7 (PMC7392702; doi:10.1186/s12870-020-02561-7)
Supplement: Supplementary file 3 — Additional file 3: Table S3. Proteins detected only in the nucleus of healthy potato leaves. [file 12870_2020_2561_MOESM3_ESM.xlsx]

## Sheet: Taul1
Table S3. Proteins detected only in the nucleus of healthy potato leaves.
Solanum tuberosum Group Phureja DM1-3 Genome Annotation v3.41				NCBI Solanum tuberosum annotation release 1002
Accession	Description	Group3		Accession	Description	Group3	Obs!
PGSC0003DMP400016511	Dnajc14 protein	H3P0		565341813	PREDICTED: uncharacterized protein LOC102580540 [Solanum tuberosum]	H3P0
PGSC0003DMP400012698	Histone H2B	H2P0		nd4
PGSC0003DMP400040333	Calreticulin	H2P0		nd			Another calreticulin-like protein identified (565357929)
PGSC0003DMP400051884	Pinin/SDK/memA protein	H2P0		nd
PGSC0003DMP400027372	Class II knotted-like homeobox protein	H2P0		565357617	PREDICTED: homeobox protein knotted-1-like 3-like [Solanum tuberosum]	H2P0
PGSC0003DMP400048828	Splicing factor	H2P0		nd
PGSC0003DMP400022318	RNA binding protein	H2P0		nd
PGSC0003DMP400026205	U1 small nuclear ribonucleoprotein 70 kDa	H2P0		nd
PGSC0003DMP400054431	Elongation factor P (EF-P)	H2P0		nd
PGSC0003DMP400031700	Elongation factor TuA, chloroplastic	H2P0		565355181	PREDICTED: elongation factor TuA, chloroplastic-like [Solanum tuberosum]	H2P0
PGSC0003DMP400022105	PGR5 1A, chloroplastic	H2P0		nd
PGSC0003DMP400006029	60S ribosomal protein L12	H3P1		nd
PGSC0003DMP400034967	Glycoprotein	H3P1		565372305	PREDICTED: 60S ribosomal protein L14-1-like [Solanum tuberosum]	H3P1
PGSC0003DMP400044310	Small nuclear ribonucleoprotein polypeptide	H3P1		nd
PGSC0003DMP400002893	Snakin-2	H3P1		565387736	PREDICTED: snakin-2-like [Solanum tuberosum]	H3P1
PGSC0003DMP400034062	Nucleic acid binding protein	H3P1		565388797	PREDICTED: U1 small nuclear ribonucleoprotein A-like isoform X3 [Solanum tuberosum]	H3P1
PGSC0003DMP400040374	MAR-binding protein	H1P0		565357992	PREDICTED: probable nucleolar protein 5-2-like [Solanum tuberosum]	H2P0
PGSC0003DMP400000965	Carbonic anhydrase	H3P2		565342865	PREDICTED: carbonic anhydrase, chloroplastic-like isoform X2 [Solanum tuberosum]	H3P1	Partly different sequence
PGSC0003DMP400049096	Ribosomal protein S17	H1P1		565358110	565358110	H3P1
		nd		565357929	PREDICTED: calreticulin-3-like [Solanum tuberosum]	H2P0
		nd		565363780	PREDICTED: DNA-directed RNA polymerases II, IV and V subunit 3-like [Solanum tuberosum]	H2P0
		nd		565401399	PREDICTED: uncharacterized protein LOC102581064 [Solanum tuberosum]	H2P0	PREDICTED: calmodulin-binding protein 60 B-like [Solanum tuberosum]
		nd		565352359	PREDICTED: brefeldin A resistance protein-like [Solanum tuberosum]	H2P0
		nd		565342789	PREDICTED: protein bicaudal C homolog 1-like isoform X2 [Solanum tuberosum]	H3P1
1 Genome sequence of S. tuberosum Group Phureja (annotation v3.4; Potato Genome Sequencing Consortium 2011, Sharma et al. 2013)
2 Genome sequence of S. tuberosum at the National Center for Biotechnology Information (NCBI S. tuberosum Annotation Release 100)
3 H3P0, proteins detected in three samples of healthy leaves but not in PVA-infected leaves; H2P0, proteins detected in two healthy samples but not in PVA samples; H3P1, proteins detected in three healthy samples and one PVA sample; H3P2, proteins detected in three healthy samples and two PVA samples; H1P0, proteins detected in one healthy sample but not in PVA samples; H1P1, proteins detected in…
4 nd: The protein was not identified as searched against the database
